# Supplementary material for: Adapting open-source drone autopilots for real-time iceberg observations
Source: MethodsX. 2018 Sep 6;5:1059–72. doi: 10.1016/j.mex.2018.09.003 (PMC6139390; doi:10.1016/j.mex.2018.09.003)
Supplement: Supplementary file 2 [file mmc2.csv]

2017-08-28T15:17:00.965	FE	6	0	0	0	FF	BE	42	mavlink_request_data_stream_t	req_message_rate	2	target_system	0	target_component	0	req_stream_id	2	start_stop	1		sig	Len	14
2017-08-28T15:17:00.965	FE	6	0	0	1	FF	BE	42	mavlink_request_data_stream_t	req_message_rate	2	target_system	0	target_component	0	req_stream_id	2	start_stop	1		sig	Len	14
2017-08-28T15:17:00.965	FE	6	0	0	2	FF	BE	42	mavlink_request_data_stream_t	req_message_rate	2	target_system	0	target_component	0	req_stream_id	6	start_stop	1		sig	Len	14
2017-08-28T15:17:00.965	FE	6	0	0	3	FF	BE	42	mavlink_request_data_stream_t	req_message_rate	2	target_system	0	target_component	0	req_stream_id	6	start_stop	1		sig	Len	14
2017-08-28T15:17:00.965	FE	6	0	0	4	FF	BE	42	mavlink_request_data_stream_t	req_message_rate	10	target_system	0	target_component	0	req_stream_id	10	start_stop	1		sig	Len	14
2017-08-28T15:17:00.965	FE	6	0	0	5	FF	BE	42	mavlink_request_data_stream_t	req_message_rate	10	target_system	0	target_component	0	req_stream_id	10	start_stop	1		sig	Len	14
2017-08-28T15:17:00.965	FE	6	0	0	6	FF	BE	42	mavlink_request_data_stream_t	req_message_rate	10	target_system	0	target_component	0	req_stream_id	11	start_stop	1		sig	Len	14
2017-08-28T15:17:00.965	FE	6	0	0	7	FF	BE	42	mavlink_request_data_stream_t	req_message_rate	10	target_system	0	target_component	0	req_stream_id	11	start_stop	1		sig	Len	14
2017-08-28T15:17:00.965	FE	6	0	0	8	FF	BE	42	mavlink_request_data_stream_t	req_message_rate	2	target_system	0	target_component	0	req_stream_id	12	start_stop	1		sig	Len	14
2017-08-28T15:17:00.965	FE	6	0	0	9	FF	BE	42	mavlink_request_data_stream_t	req_message_rate	2	target_system	0	target_component	0	req_stream_id	12	start_stop	1		sig	Len	14
2017-08-28T15:17:00.965	FE	6	0	0	A	FF	BE	42	mavlink_request_data_stream_t	req_message_rate	2	target_system	0	target_component	0	req_stream_id	1	start_stop	1		sig	Len	14
2017-08-28T15:17:00.965	FE	6	0	0	B	FF	BE	42	mavlink_request_data_stream_t	req_message_rate	2	target_system	0	target_component	0	req_stream_id	1	start_stop	1		sig	Len	14
2017-08-28T15:17:00.965	FE	6	0	0	C	FF	BE	42	mavlink_request_data_stream_t	req_message_rate	2	target_system	0	target_component	0	req_stream_id	3	start_stop	1		sig	Len	14
2017-08-28T15:17:00.965	FE	6	0	0	D	FF	BE	42	mavlink_request_data_stream_t	req_message_rate	2	target_system	0	target_component	0	req_stream_id	3	start_stop	1		sig	Len	14
2017-08-28T15:17:12.259	FE	6	0	0	E	FF	BE	42	mavlink_request_data_stream_t	req_message_rate	2	target_system	1	target_component	0	req_stream_id	2	start_stop	1		sig	Len	14
2017-08-28T15:17:12.259	FE	6	0	0	F	FF	BE	42	mavlink_request_data_stream_t	req_message_rate	2	target_system	1	target_component	0	req_stream_id	2	start_stop	1		sig	Len	14
2017-08-28T15:17:12.259	FE	6	0	0	10	FF	BE	42	mavlink_request_data_stream_t	req_message_rate	2	target_system	1	target_component	0	req_stream_id	6	start_stop	1		sig	Len	14
2017-08-28T15:17:12.259	FE	6	0	0	11	FF	BE	42	mavlink_request_data_stream_t	req_message_rate	2	target_system	1	target_component	0	req_stream_id	6	start_stop	1		sig	Len	14
2017-08-28T15:17:12.259	FE	6	0	0	12	FF	BE	42	mavlink_request_data_stream_t	req_message_rate	10	target_system	1	target_component	0	req_stream_id	10	start_stop	1		sig	Len	14
2017-08-28T15:17:12.259	FE	6	0	0	13	FF	BE	42	mavlink_request_data_stream_t	req_message_rate	10	target_system	1	target_component	0	req_stream_id	10	start_stop	1		sig	Len	14
2017-08-28T15:17:12.259	FE	6	0	0	14	FF	BE	42	mavlink_request_data_stream_t	req_message_rate	10	target_system	1	target_component	0	req_stream_id	11	start_stop	1		sig	Len	14
2017-08-28T15:17:12.259	FE	6	0	0	15	FF	BE	42	mavlink_request_data_stream_t	req_message_rate	10	target_system	1	target_component	0	req_stream_id	11	start_stop	1		sig	Len	14
2017-08-28T15:17:12.259	FE	6	0	0	16	FF	BE	42	mavlink_request_data_stream_t	req_message_rate	2	target_system	1	target_component	0	req_stream_id	12	start_stop	1		sig	Len	14
2017-08-28T15:17:12.259	FE	6	0	0	17	FF	BE	42	mavlink_request_data_stream_t	req_message_rate	2	target_system	1	target_component	0	req_stream_id	12	start_stop	1		sig	Len	14
2017-08-28T15:17:12.259	FE	6	0	0	18	FF	BE	42	mavlink_request_data_stream_t	req_message_rate	2	target_system	1	target_component	0	req_stream_id	1	start_stop	1		sig	Len	14
2017-08-28T15:17:12.259	FE	6	0	0	19	FF	BE	42	mavlink_request_data_stream_t	req_message_rate	2	target_system	1	target_component	0	req_stream_id	1	start_stop	1		sig	Len	14
2017-08-28T15:17:12.259	FE	6	0	0	1A	FF	BE	42	mavlink_request_data_stream_t	req_message_rate	2	target_system	1	target_component	0	req_stream_id	3	start_stop	1		sig	Len	14
2017-08-28T15:17:12.259	FE	6	0	0	1B	FF	BE	42	mavlink_request_data_stream_t	req_message_rate	2	target_system	1	target_component	0	req_stream_id	3	start_stop	1		sig	Len	14
2017-08-28T15:17:12.306	FE	6	0	0	1C	FF	BE	42	mavlink_request_data_stream_t	req_message_rate	2	target_system	1	target_component	0	req_stream_id	2	start_stop	1		sig	Len	14
2017-08-28T15:17:12.306	FE	6	0	0	1D	FF	BE	42	mavlink_request_data_stream_t	req_message_rate	2	target_system	1	target_component	0	req_stream_id	2	start_stop	1		sig	Len	14
2017-08-28T15:17:12.306	FE	6	0	0	1E	FF	BE	42	mavlink_request_data_stream_t	req_message_rate	2	target_system	1	target_component	0	req_stream_id	6	start_stop	1		sig	Len	14
2017-08-28T15:17:12.306	FE	6	0	0	1F	FF	BE	42	mavlink_request_data_stream_t	req_message_rate	2	target_system	1	target_component	0	req_stream_id	6	start_stop	1		sig	Len	14
2017-08-28T15:17:12.306	FE	6	0	0	20	FF	BE	42	mavlink_request_data_stream_t	req_message_rate	10	target_system	1	target_component	0	req_stream_id	10	start_stop	1		sig	Len	14
2017-08-28T15:17:12.306	FE	6	0	0	21	FF	BE	42	mavlink_request_data_stream_t	req_message_rate	10	target_system	1	target_component	0	req_stream_id	10	start_stop	1		sig	Len	14
2017-08-28T15:17:12.306	FE	6	0	0	22	FF	BE	42	mavlink_request_data_stream_t	req_message_rate	10	target_system	1	target_component	0	req_stream_id	11	start_stop	1		sig	Len	14
2017-08-28T15:17:12.306	FE	6	0	0	23	FF	BE	42	mavlink_request_data_stream_t	req_message_rate	10	target_system	1	target_component	0	req_stream_id	11	start_stop	1		sig	Len	14
2017-08-28T15:17:12.306	FE	6	0	0	24	FF	BE	42	mavlink_request_data_stream_t	req_message_rate	2	target_system	1	target_component	0	req_stream_id	12	start_stop	1		sig	Len	14
2017-08-28T15:17:12.306	FE	6	0	0	25	FF	BE	42	mavlink_request_data_stream_t	req_message_rate	2	target_system	1	target_component	0	req_stream_id	12	start_stop	1		sig	Len	14
2017-08-28T15:17:12.306	FE	6	0	0	26	FF	BE	42	mavlink_request_data_stream_t	req_message_rate	2	target_system	1	target_component	0	req_stream_id	1	start_stop	1		sig	Len	14
2017-08-28T15:17:12.306	FE	6	0	0	27	FF	BE	42	mavlink_request_data_stream_t	req_message_rate	2	target_system	1	target_component	0	req_stream_id	1	start_stop	1		sig	Len	14
2017-08-28T15:17:12.306	FE	6	0	0	28	FF	BE	42	mavlink_request_data_stream_t	req_message_rate	2	target_system	1	target_component	0	req_stream_id	3	start_stop	1		sig	Len	14
2017-08-28T15:17:12.306	FE	6	0	0	29	FF	BE	42	mavlink_request_data_stream_t	req_message_rate	2	target_system	1	target_component	0	req_stream_id	3	start_stop	1		sig	Len	14
2017-08-28T15:17:12.556	FE	9	0	0	69	1	1	0	mavlink_heartbeat_t	custom_mode	0	type	2	autopilot	3	base_mode	81	system_status	3	mavlink_version	3		sig	Len	17
2017-08-28T15:17:12.571	FE	1F	0	0	6A	1	1	1	mavlink_sys_status_t	onboard_control_sensors_present	64559	onboard_control_sensors_enabled	39983	onboard_control_sensors_health	64559	load	610	voltage_battery	0	current_battery	-1	drop_rate_comm	0	errors_comm	0	errors_count1	0	errors_count2	0	errors_count3	0	errors_count4	0	battery_remaining	255		sig	Len	39
2017-08-28T15:17:12.571	FE	4	0	0	6B	1	1	98	mavlink_meminfo_t	brkval	7206	freemem	990	freemem32	0		sig	Len	12
2017-08-28T15:17:12.571	FE	2	0	0	6C	1	1	2A	mavlink_mission_current_t	seq	0		sig	Len	10
2017-08-28T15:17:12.571	FE	1E	0	0	6D	1	1	18	mavlink_gps_raw_int_t	time_usec	1609248000	lat	645874203	lon	-502234621	alt	3960	eph	120	epv	65535	vel	11	cog	35854	fix_type	3	satellites_visible	13		sig	Len	38
2017-08-28T15:17:12.587	FE	1A	0	0	6E	1	1	3E	mavlink_nav_controller_output_t	nav_roll	0	nav_pitch	0	alt_error	0	aspd_error	0	xtrack_error	0	nav_bearing	0	target_bearing	0	wp_dist	0		sig	Len	34
2017-08-28T15:17:12.587	FE	1C	0	0	6F	1	1	21	mavlink_global_position_int_t	time_boot_ms	1609248	lat	645874203	lon	-502234636	alt	3960	relative_alt	-45020	vx	-3	vy	-11	vz	3	hdg	35854		sig	Len	36
2017-08-28T15:17:12.587	FE	1C	0	0	70	1	1	1E	mavlink_attitude_t	time_boot_ms	1609409	roll	0	06602401	pitch	0	1932195	yaw	-0	504205	rollspeed	-0	01348632	pitchspeed	0	009204175	yawspeed	0	004012107		sig	Len	36
2017-08-28T15:17:12.618	FE	1A	0	0	71	1	1	1B	mavlink_raw_imu_t	time_usec	1609429208	xacc	189	yacc	-87	zacc	-957	xgyro	-15	ygyro	32	zgyro	0	xmag	247	ymag	-5	zmag	-135		sig	Len	34
2017-08-28T15:17:12.618	FE	E	0	0	72	1	1	1D	mavlink_scaled_pressure_t	time_boot_ms	1609429	press_abs	507	289	press_diff	2	640664	temperature	2448		sig	Len	22
2017-08-28T15:17:12.618	FE	2A	0	0	73	1	1	96	mavlink_sensor_offsets_t	mag_declination	-0	5025426	raw_press	50728	raw_temp	2448	gyro_cal_x	0	02200007	gyro_cal_y	-0	04698397	gyro_cal_z	0	0002447705	accel_cal_x	0	accel_cal_y	0	accel_cal_z	0	mag_ofs_x	0	mag_ofs_y	0	mag_ofs_z	0		sig	Len	50
2017-08-28T15:17:12.665	FE	14	0	0	74	1	1	4A	mavlink_vfr_hud_t	airspeed	0	11	groundspeed	0	11	alt	-45	01	climb	0	08	heading	331	throttle	0		sig	Len	28
2017-08-28T15:17:12.665	FE	1C	0	0	75	1	1	A3	mavlink_ahrs_t	omegaIx	0	005474853	omegaIy	-0	02429759	omegaIz	-0	003083654	accel_weight	1	renorm_val	0	error_rp	0	03776714	error_yaw	0	1371391		sig	Len	36
2017-08-28T15:17:12.665	FE	3	0	0	76	1	1	A5	mavlink_hwstatus_t	Vcc	5166	I2Cerr	0		sig	Len	11
2017-08-28T15:17:12.712	FE	C	0	0	77	1	1	2	mavlink_system_time_t	time_unix_usec	1503926183423000	time_boot_ms	1609450		sig	Len	20
2017-08-28T15:17:12.712	FE	15	0	0	78	1	1	24	mavlink_servo_output_raw_t	time_usec	1609450736	servo1_raw	1100	servo2_raw	1100	servo3_raw	1100	servo4_raw	1100	servo5_raw	0	servo6_raw	0	servo7_raw	0	servo8_raw	0	port	0	servo9_raw	6833	servo10_raw	12349	servo11_raw	3182	servo12_raw	830	servo13_raw	65293	servo14_raw	65280	servo15_raw	22276	servo16_raw	65140		sig	Len	29
2017-08-28T15:17:12.712	FE	16	0	0	79	1	1	23	mavlink_rc_channels_raw_t	time_boot_ms	1609468	chan1_raw	0	chan2_raw	0	chan3_raw	0	chan4_raw	0	chan5_raw	0	chan6_raw	0	chan7_raw	0	chan8_raw	0	port	0	rssi	0		sig	Len	30
2017-08-28T15:17:12.712	FE	1C	0	0	7A	1	1	1E	mavlink_attitude_t	time_boot_ms	1609528	roll	0	0651914	pitch	0	1938629	yaw	-0	505449	rollspeed	-0	01455054	pitchspeed	0	02197481	yawspeed	0	001883669		sig	Len	36
2017-08-28T15:17:12.743	FE	14	0	0	7B	1	1	4A	mavlink_vfr_hud_t	airspeed	0	1	groundspeed	0	1	alt	-45	climb	0	08	heading	331	throttle	0		sig	Len	28
2017-08-28T15:17:12.743	FE	1C	0	0	7C	1	1	1E	mavlink_attitude_t	time_boot_ms	1609649	roll	0	06451748	pitch	0	1941325	yaw	-0	5063325	rollspeed	-0	00922944	pitchspeed	0	0379381	yawspeed	0	001351559		sig	Len	36
2017-08-28T15:17:12.743	FE	14	0	0	7D	1	1	4A	mavlink_vfr_hud_t	airspeed	0	11	groundspeed	0	11	alt	-44	99	climb	0	08	heading	330	throttle	0		sig	Len	28
2017-08-28T15:17:12.758	FE	1C	0	0	7E	1	1	1E	mavlink_attitude_t	time_boot_ms	1609768	roll	0	0641026	pitch	0	1940469	yaw	-0	5062389	rollspeed	-0	01188999	pitchspeed	-0	0009059086	yawspeed	0	005608437		sig	Len	36
2017-08-28T15:17:12.899	FE	14	0	0	7F	1	1	4A	mavlink_vfr_hud_t	airspeed	0	11	groundspeed	0	11	alt	-44	98	climb	0	09	heading	331	throttle	0		sig	Len	28
2017-08-28T15:17:12.899	FE	1F	0	0	80	1	1	1	mavlink_sys_status_t	onboard_control_sensors_present	64559	onboard_control_sensors_enabled	39983	onboard_control_sensors_health	64559	load	628	voltage_battery	0	current_battery	-1	drop_rate_comm	0	errors_comm	0	errors_count1	0	errors_count2	0	errors_count3	0	errors_count4	0	battery_remaining	255		sig	Len	39
2017-08-28T15:17:12.899	FE	4	0	0	81	1	1	98	mavlink_meminfo_t	brkval	7206	freemem	990	freemem32	0		sig	Len	12
2017-08-28T15:17:12.946	FE	2	0	0	82	1	1	2A	mavlink_mission_current_t	seq	0		sig	Len	10
2017-08-28T15:17:12.946	FE	1E	0	0	83	1	1	18	mavlink_gps_raw_int_t	time_usec	1609848000	lat	645874203	lon	-502234635	alt	3920	eph	120	epv	65535	vel	12	cog	35854	fix_type	3	satellites_visible	13		sig	Len	38
2017-08-28T15:17:12.946	FE	1A	0	0	84	1	1	3E	mavlink_nav_controller_output_t	nav_roll	0	nav_pitch	0	alt_error	0	aspd_error	0	xtrack_error	0	nav_bearing	0	target_bearing	0	wp_dist	0		sig	Len	34
2017-08-28T15:17:12.946	FE	1C	0	0	85	1	1	1E	mavlink_attitude_t	time_boot_ms	1609908	roll	0	06386694	pitch	0	1939889	yaw	-0	506295	rollspeed	-0	003908344	pitchspeed	-0	004098568	yawspeed	0	006672656		sig	Len	36
2017-08-28T15:17:12.977	FE	1C	0	0	86	1	1	21	mavlink_global_position_int_t	time_boot_ms	1609848	lat	645874203	lon	-502234649	alt	3920	relative_alt	-44970	vx	2	vy	-12	vz	2	hdg	35854		sig	Len	36
2017-08-28T15:17:12.977	FE	14	0	0	87	1	1	4A	mavlink_vfr_hud_t	airspeed	0	12	groundspeed	0	12	alt	-44	97	climb	0	08	heading	331	throttle	0		sig	Len	28
2017-08-28T15:17:12.977	FE	1A	0	0	88	1	1	1B	mavlink_raw_imu_t	time_usec	1609948552	xacc	209	yacc	10	zacc	-983	xgyro	0	ygyro	33	zgyro	1	xmag	247	ymag	-12	zmag	-135		sig	Len	34
2017-08-28T15:17:13.008	FE	E	0	0	89	1	1	1D	mavlink_scaled_pressure_t	time_boot_ms	1609948	press_abs	507	3096	press_diff	2	661289	temperature	2447		sig	Len	22
2017-08-28T15:17:13.008	FE	2A	0	0	8A	1	1	96	mavlink_sensor_offsets_t	mag_declination	-0	5025426	raw_press	50730	raw_temp	2447	gyro_cal_x	0	02200007	gyro_cal_y	-0	04698397	gyro_cal_z	0	0002447705	accel_cal_x	0	accel_cal_y	0	accel_cal_z	0	mag_ofs_x	0	mag_ofs_y	0	mag_ofs_z	0		sig	Len	50
2017-08-28T15:17:13.055	FE	1C	0	0	8B	1	1	A3	mavlink_ahrs_t	omegaIx	0	005474853	omegaIy	-0	02429759	omegaIz	-0	003083654	accel_weight	1	renorm_val	0	error_rp	0	0007495088	error_yaw	0	01452561		sig	Len	36
2017-08-28T15:17:13.055	FE	3	0	0	8C	1	1	A5	mavlink_hwstatus_t	Vcc	5120	I2Cerr	0		sig	Len	11
2017-08-28T15:17:13.055	FE	C	0	0	8D	1	1	2	mavlink_system_time_t	time_unix_usec	1503926183940000	time_boot_ms	1609968		sig	Len	20
2017-08-28T15:17:13.055	FE	15	0	0	8E	1	1	24	mavlink_servo_output_raw_t	time_usec	1609969786	servo1_raw	1100	servo2_raw	1100	servo3_raw	1100	servo4_raw	1100	servo5_raw	0	servo6_raw	0	servo7_raw	0	servo8_raw	0	port	0	servo9_raw	17530	servo10_raw	54074	servo11_raw	28156	servo12_raw	828	servo13_raw	65293	servo14_raw	65280	servo15_raw	22276	servo16_raw	65140		sig	Len	29
2017-08-28T15:17:13.070	FE	9	0	0	2A	FF	BE	0	mavlink_heartbeat_t	custom_mode	0	type	6	autopilot	8	base_mode	0	system_status	0	mavlink_version	3		sig	Len	17
2017-08-28T15:17:13.086	FE	16	0	0	8F	1	1	23	mavlink_rc_channels_raw_t	time_boot_ms	1609969	chan1_raw	0	chan2_raw	0	chan3_raw	0	chan4_raw	0	chan5_raw	0	chan6_raw	0	chan7_raw	0	chan8_raw	0	port	0	rssi	0		sig	Len	30
2017-08-28T15:17:13.086	FE	1C	0	0	90	1	1	1E	mavlink_attitude_t	time_boot_ms	1610009	roll	0	06424217	pitch	0	1936967	yaw	-0	5049865	rollspeed	-0	004972562	pitchspeed	0	007075738	yawspeed	0	004012107		sig	Len	36
2017-08-28T15:17:13.086	FE	14	0	0	91	1	1	4A	mavlink_vfr_hud_t	airspeed	0	12	groundspeed	0	12	alt	-44	96	climb	0	09	heading	331	throttle	0		sig	Len	28
2017-08-28T15:17:13.102	FE	9	0	0	0	33	44	A6	mavlink_radio_t	rxerrors	0	fixed	0	rssi	169	remrssi	155	txbuf	100	noise	47	remnoise	28		sig	Len	17
2017-08-28T15:17:13.102	FE	9	0	0	0	33	44	6D	mavlink_radio_status_t	rxerrors	0	fixed	0	rssi	169	remrssi	155	txbuf	100	noise	47	remnoise	28		sig	Len	17
2017-08-28T15:17:13.164	FE	9	0	0	92	1	1	0	mavlink_heartbeat_t	custom_mode	0	type	2	autopilot	3	base_mode	81	system_status	3	mavlink_version	3		sig	Len	17
2017-08-28T15:17:13.164	FE	2	0	0	2B	FF	BE	B7	mavlink_autopilot_version_request_t	target_system	1	target_component	1		sig	Len	10
2017-08-28T15:17:13.164	FE	1C	0	0	93	1	1	1E	mavlink_attitude_t	time_boot_ms	1610128	roll	0	0644481	pitch	0	1938062	yaw	-0	5058702	rollspeed	-0	003908344	pitchspeed	0	02197481	yawspeed	0	001351559		sig	Len	36
2017-08-28T15:17:13.164	FE	14	0	0	94	1	1	4A	mavlink_vfr_hud_t	airspeed	0	1	groundspeed	0	1	alt	-44	95	climb	0	09	heading	331	throttle	0		sig	Len	28
2017-08-28T15:17:13.351	FE	1C	0	0	95	1	1	1E	mavlink_attitude_t	time_boot_ms	1610249	roll	0	06522848	pitch	0	1932221	yaw	-0	5048777	rollspeed	0	001944864	pitchspeed	0	01984637	yawspeed	0	004012107		sig	Len	36
2017-08-28T15:17:13.351	FE	14	0	0	96	1	1	4A	mavlink_vfr_hud_t	airspeed	0	11	groundspeed	0	11	alt	-44	93	climb	0	09	heading	331	throttle	0		sig	Len	28
2017-08-28T15:17:13.476	FE	1C	0	0	97	1	1	1E	mavlink_attitude_t	time_boot_ms	1610368	roll	0	06600434	pitch	0	1926729	yaw	-0	504722	rollspeed	0	002476975	pitchspeed	0	002286751	yawspeed	0	007204766		sig	Len	36
2017-08-28T15:17:13.476	FE	14	0	0	98	1	1	4A	mavlink_vfr_hud_t	airspeed	0	11	groundspeed	0	11	alt	-44	92	climb	0	08	heading	331	throttle	0		sig	Len	28
2017-08-28T15:17:13.476	FE	2	0	0	2C	FF	BE	B7	mavlink_autopilot_version_request_t	target_system	1	target_component	1		sig	Len	10
2017-08-28T15:17:13.585	FE	1F	0	0	99	1	1	1	mavlink_sys_status_t	onboard_control_sensors_present	64559	onboard_control_sensors_enabled	39983	onboard_control_sensors_health	64559	load	624	voltage_battery	0	current_battery	-1	drop_rate_comm	0	errors_comm	0	errors_count1	0	errors_count2	0	errors_count3	0	errors_count4	0	battery_remaining	255		sig	Len	39
2017-08-28T15:17:13.632	FE	4	0	0	9A	1	1	98	mavlink_meminfo_t	brkval	7206	freemem	990	freemem32	0		sig	Len	12
2017-08-28T15:17:13.632	FE	2	0	0	9B	1	1	2A	mavlink_mission_current_t	seq	0		sig	Len	10
2017-08-28T15:17:13.632	FE	1E	0	0	9C	1	1	18	mavlink_gps_raw_int_t	time_usec	1610248000	lat	645874202	lon	-502234644	alt	3900	eph	120	epv	65535	vel	11	cog	35854	fix_type	3	satellites_visible	13		sig	Len	38
2017-08-28T15:17:13.632	FE	1A	0	0	9D	1	1	3E	mavlink_nav_controller_output_t	nav_roll	0	nav_pitch	0	alt_error	0	aspd_error	0	xtrack_error	0	nav_bearing	0	target_bearing	0	wp_dist	0		sig	Len	34
2017-08-28T15:17:13.663	FE	1C	0	0	9E	1	1	21	mavlink_global_position_int_t	time_boot_ms	1610248	lat	645874203	lon	-502234658	alt	3900	relative_alt	-44910	vx	-3	vy	-11	vz	2	hdg	35854		sig	Len	36
2017-08-28T15:17:13.663	FE	1A	0	0	9F	1	1	1B	mavlink_raw_imu_t	time_usec	1610468826	xacc	158	yacc	-122	zacc	-926	xgyro	1	ygyro	5	zgyro	5	xmag	248	ymag	-6	zmag	-136		sig	Len	34
2017-08-28T15:17:13.663	FE	E	0	0	A0	1	1	1D	mavlink_scaled_pressure_t	time_boot_ms	1610469	press_abs	507	2806	press_diff	2	632305	temperature	2448		sig	Len	22
2017-08-28T15:17:13.710	FE	2A	0	0	A1	1	1	96	mavlink_sensor_offsets_t	mag_declination	-0	5025426	raw_press	50728	raw_temp	2448	gyro_cal_x	0	02200007	gyro_cal_y	-0	04698397	gyro_cal_z	0	0002447705	accel_cal_x	0	accel_cal_y	0	accel_cal_z	0	mag_ofs_x	0	mag_ofs_y	0	mag_ofs_z	0		sig	Len	50
2017-08-28T15:17:13.710	FE	1C	0	0	A2	1	1	A3	mavlink_ahrs_t	omegaIx	0	005474853	omegaIy	-0	02429759	omegaIz	-0	003083654	accel_weight	1	renorm_val	0	error_rp	0	001581385	error_yaw	0	01561168		sig	Len	36
2017-08-28T15:17:13.710	FE	3	0	0	A3	1	1	A5	mavlink_hwstatus_t	Vcc	5120	I2Cerr	0		sig	Len	11
2017-08-28T15:17:13.710	FE	2	0	0	2D	FF	BE	B7	mavlink_autopilot_version_request_t	target_system	1	target_component	1		sig	Len	10
2017-08-28T15:17:13.757	FE	C	0	0	A4	1	1	2	mavlink_system_time_t	time_unix_usec	1503926184461000	time_boot_ms	1610489		sig	Len	20
2017-08-28T15:17:13.757	FE	15	0	0	A5	1	1	24	mavlink_servo_output_raw_t	time_usec	1610489980	servo1_raw	1100	servo2_raw	1100	servo3_raw	1100	servo4_raw	1100	servo5_raw	0	servo6_raw	0	servo7_raw	0	servo8_raw	0	port	0	servo9_raw	53062	servo10_raw	9786	servo11_raw	32712	servo12_raw	828	servo13_raw	65293	servo14_raw	65280	servo15_raw	22276	servo16_raw	65140		sig	Len	29
2017-08-28T15:17:13.757	FE	16	0	0	A6	1	1	23	mavlink_rc_channels_raw_t	time_boot_ms	1610490	chan1_raw	0	chan2_raw	0	chan3_raw	0	chan4_raw	0	chan5_raw	0	chan6_raw	0	chan7_raw	0	chan8_raw	0	port	0	rssi	0		sig	Len	30
2017-08-28T15:17:13.757	FE	1C	0	0	A7	1	1	1E	mavlink_attitude_t	time_boot_ms	1610508	roll	0	06682849	pitch	0	1920942	yaw	-0	5051982	rollspeed	0	003009085	pitchspeed	0	004415188	yawspeed	0	006672656		sig	Len	36
2017-08-28T15:17:13.772	FE	14	0	0	A8	1	1	4A	mavlink_vfr_hud_t	airspeed	0	11	groundspeed	0	11	alt	-44	89	climb	0	08	heading	331	throttle	0		sig	Len	28
2017-08-28T15:17:13.772	FE	1C	0	0	A9	1	1	1E	mavlink_attitude_t	time_boot_ms	1610609	roll	0	06743742	pitch	0	1915276	yaw	-0	5046124	rollspeed	-0	003376232	pitchspeed	0	009736285	yawspeed	0	006140546		sig	Len	36
2017-08-28T15:17:13.772	FE	14	0	0	AA	1	1	4A	mavlink_vfr_hud_t	airspeed	0	11	groundspeed	0	11	alt	-44	87	climb	0	08	heading	331	throttle	0		sig	Len	28
2017-08-28T15:17:13.819	FE	1C	0	0	AB	1	1	1E	mavlink_attitude_t	time_boot_ms	1610728	roll	0	06745429	pitch	0	1914345	yaw	-0	505703	rollspeed	-0	0124221	pitchspeed	0	0161216	yawspeed	0	0002873393		sig	Len	36
2017-08-28T15:17:13.850	FE	14	0	0	AC	1	1	4A	mavlink_vfr_hud_t	airspeed	0	12	groundspeed	0	12	alt	-44	86	climb	0	08	heading	331	throttle	0		sig	Len	28
2017-08-28T15:17:13.850	FE	1C	0	0	AD	1	1	1E	mavlink_attitude_t	time_boot_ms	1610849	roll	0	06705958	pitch	0	1911124	yaw	-0	5059251	rollspeed	-0	00976155	pitchspeed	0	03314912	yawspeed	-0	0002447705		sig	Len	36
2017-08-28T15:17:13.866	FE	14	0	0	AE	1	1	4A	mavlink_vfr_hud_t	airspeed	0	13	groundspeed	0	13	alt	-44	83	climb	0	08	heading	331	throttle	0		sig	Len	28
2017-08-28T15:17:14.053	FE	1F	0	0	AF	1	1	1	mavlink_sys_status_t	onboard_control_sensors_present	64559	onboard_control_sensors_enabled	39983	onboard_control_sensors_health	64559	load	629	voltage_battery	0	current_battery	-1	drop_rate_comm	0	errors_comm	0	errors_count1	0	errors_count2	0	errors_count3	0	errors_count4	0	battery_remaining	255		sig	Len	39
2017-08-28T15:17:14.053	FE	4	0	0	B0	1	1	98	mavlink_meminfo_t	brkval	7206	freemem	990	freemem32	0		sig	Len	12
2017-08-28T15:17:14.053	FE	2	0	0	B1	1	1	2A	mavlink_mission_current_t	seq	0		sig	Len	10
2017-08-28T15:17:14.053	FE	2	0	0	2E	FF	BE	B7	mavlink_autopilot_version_request_t	target_system	1	target_component	1		sig	Len	10
2017-08-28T15:17:14.069	FE	9	0	0	2F	FF	BE	0	mavlink_heartbeat_t	custom_mode	0	type	6	autopilot	8	base_mode	0	system_status	0	mavlink_version	3		sig	Len	17
2017-08-28T15:17:14.100	FE	1E	0	0	B2	1	1	18	mavlink_gps_raw_int_t	time_usec	1610848000	lat	645874202	lon	-502234658	alt	3880	eph	120	epv	65535	vel	13	cog	35854	fix_type	3	satellites_visible	13		sig	Len	38
2017-08-28T15:17:14.100	FE	1A	0	0	B3	1	1	3E	mavlink_nav_controller_output_t	nav_roll	0	nav_pitch	0	alt_error	0	aspd_error	0	xtrack_error	0	nav_bearing	0	target_bearing	0	wp_dist	0		sig	Len	34
2017-08-28T15:17:14.100	FE	1C	0	0	B4	1	1	21	mavlink_global_position_int_t	time_boot_ms	1610848	lat	645874202	lon	-502234668	alt	3880	relative_alt	-44810	vx	2	vy	-13	vz	4	hdg	35854		sig	Len	36
2017-08-28T15:17:14.116	FE	1C	0	0	B5	1	1	1E	mavlink_attitude_t	time_boot_ms	1610968	roll	0	0660314	pitch	0	1909401	yaw	-0	5068184	rollspeed	-0	02040374	pitchspeed	0	0006904192	yawspeed	0	003479998		sig	Len	36
2017-08-28T15:17:14.116	FE	1A	0	0	B6	1	1	1B	mavlink_raw_imu_t	time_usec	1610988870	xacc	197	yacc	-50	zacc	-996	xgyro	-16	ygyro	62	zgyro	0	xmag	248	ymag	-7	zmag	-136		sig	Len	34
2017-08-28T15:17:14.116	FE	E	0	0	B7	1	1	1D	mavlink_scaled_pressure_t	time_boot_ms	1610989	press_abs	507	2834	press_diff	2	635117	temperature	2448		sig	Len	22
2017-08-28T15:17:14.162	FE	2A	0	0	B8	1	1	96	mavlink_sensor_offsets_t	mag_declination	-0	5025426	raw_press	50728	raw_temp	2448	gyro_cal_x	0	02200007	gyro_cal_y	-0	04698397	gyro_cal_z	0	0002447705	accel_cal_x	0	accel_cal_y	0	accel_cal_z	0	mag_ofs_x	0	mag_ofs_y	0	mag_ofs_z	0		sig	Len	50
2017-08-28T15:17:14.162	FE	14	0	0	B9	1	1	4A	mavlink_vfr_hud_t	airspeed	0	13	groundspeed	0	13	alt	-44	8	climb	0	08	heading	330	throttle	0		sig	Len	28
2017-08-28T15:17:14.162	FE	9	0	0	1	33	44	A6	mavlink_radio_t	rxerrors	0	fixed	0	rssi	173	remrssi	171	txbuf	100	noise	43	remnoise	27		sig	Len	17
2017-08-28T15:17:14.162	FE	9	0	0	1	33	44	6D	mavlink_radio_status_t	rxerrors	0	fixed	0	rssi	173	remrssi	171	txbuf	100	noise	43	remnoise	27		sig	Len	17
2017-08-28T15:17:14.272	FE	1C	0	0	BA	1	1	A3	mavlink_ahrs_t	omegaIx	0	005474853	omegaIy	-0	02429759	omegaIz	-0	003083654	accel_weight	1	renorm_val	0	error_rp	0	005512073	error_yaw	0	008990775		sig	Len	36
2017-08-28T15:17:14.272	FE	33	0	0	30	FF	BE	FD	mavlink_statustext_t	severity	6	text	Mission Planner 1.3.43		sig	Len	59
2017-08-28T15:17:14.272	FD	17	1	0	31	FF	BE	FD	mavlink_statustext_t	severity	6	text	Mission Planner 1.3.43		sig 84auuGugB5qEwi/5vg==	Len	48
2017-08-28T15:17:14.272	FE	3	0	0	BB	1	1	A5	mavlink_hwstatus_t	Vcc	5166	I2Cerr	0		sig	Len	11
2017-08-28T15:17:14.272	FE	C	0	0	BC	1	1	2	mavlink_system_time_t	time_unix_usec	1503926184982000	time_boot_ms	1611010		sig	Len	20
2017-08-28T15:17:14.396	FE	15	0	0	BD	1	1	24	mavlink_servo_output_raw_t	time_usec	1611011366	servo1_raw	1100	servo2_raw	1100	servo3_raw	1100	servo4_raw	1100	servo5_raw	0	servo6_raw	0	servo7_raw	0	servo8_raw	0	port	0	servo9_raw	0	servo10_raw	256	servo11_raw	0	servo12_raw	0	servo13_raw	0	servo14_raw	65280	servo15_raw	22276	servo16_raw	65140		sig	Len	29
2017-08-28T15:17:14.396	FE	16	0	0	BE	1	1	23	mavlink_rc_channels_raw_t	time_boot_ms	1611011	chan1_raw	0	chan2_raw	0	chan3_raw	0	chan4_raw	0	chan5_raw	0	chan6_raw	0	chan7_raw	0	chan8_raw	0	port	0	rssi	0		sig	Len	30
2017-08-28T15:17:14.396	FE	1C	0	0	BF	1	1	1E	mavlink_attitude_t	time_boot_ms	1611088	roll	0	06462003	pitch	0	1914359	yaw	-0	5070965	rollspeed	-0	02040374	pitchspeed	0	05869038	yawspeed	-0	0007768802		sig	Len	36
2017-08-28T15:17:14.443	FE	9	0	0	C0	1	1	0	mavlink_heartbeat_t	custom_mode	0	type	2	autopilot	3	base_mode	81	system_status	3	mavlink_version	3		sig	Len	17
2017-08-28T15:17:14.443	FE	14	0	0	C1	1	1	4A	mavlink_vfr_hud_t	airspeed	0	11	groundspeed	0	11	alt	-44	79	climb	0	08	heading	330	throttle	0		sig	Len	28
2017-08-28T15:17:14.443	FE	1C	0	0	C2	1	1	1E	mavlink_attitude_t	time_boot_ms	1611209	roll	0	06288839	pitch	0	1916339	yaw	-0	5063882	rollspeed	-0	02200007	pitchspeed	0	01665371	yawspeed	0	0002873393		sig	Len	36
2017-08-28T15:17:14.443	FE	14	0	0	C3	1	1	4A	mavlink_vfr_hud_t	airspeed	0	11	groundspeed	0	11	alt	-44	77	climb	0	08	heading	331	throttle	0		sig	Len	28
2017-08-28T15:17:14.474	FE	1C	0	0	C4	1	1	1E	mavlink_attitude_t	time_boot_ms	1611328	roll	0	06091022	pitch	0	192415	yaw	-0	5059797	rollspeed	-0	02785328	pitchspeed	0	02197481	yawspeed	-0	0007768802		sig	Len	36
2017-08-28T15:17:14.474	FE	14	0	0	C5	1	1	4A	mavlink_vfr_hud_t	airspeed	0	09	groundspeed	0	09	alt	-44	77	climb	0	08	heading	331	throttle	0		sig	Len	28
2017-08-28T15:17:14.474	FE	1F	0	0	C6	1	1	1	mavlink_sys_status_t	onboard_control_sensors_present	64559	onboard_control_sensors_enabled	39983	onboard_control_sensors_health	64559	load	620	voltage_battery	0	current_battery	-1	drop_rate_comm	0	errors_comm	0	errors_count1	0	errors_count2	0	errors_count3	0	errors_count4	0	battery_remaining	255		sig	Len	39
2017-08-28T15:17:14.474	FE	4	0	0	C7	1	1	98	mavlink_meminfo_t	brkval	7206	freemem	990	freemem32	0		sig	Len	12
2017-08-28T15:17:14.584	FE	2	0	0	C8	1	1	2A	mavlink_mission_current_t	seq	0		sig	Len	10
2017-08-28T15:17:14.584	FE	1E	0	0	C9	1	1	18	mavlink_gps_raw_int_t	time_usec	1611449000	lat	645874202	lon	-502234669	alt	3820	eph	120	epv	65535	vel	9	cog	35854	fix_type	3	satellites_visible	13		sig	Len	38
2017-08-28T15:17:14.584	FE	1A	0	0	CA	1	1	3E	mavlink_nav_controller_output_t	nav_roll	0	nav_pitch	0	alt_error	0	aspd_error	0	xtrack_error	0	nav_bearing	0	target_bearing	0	wp_dist	0		sig	Len	34
2017-08-28T15:17:14.615	FE	1C	0	0	CB	1	1	1E	mavlink_attitude_t	time_boot_ms	1611468	roll	0	05825327	pitch	0	192728	yaw	-0	5066026	rollspeed	-0	02253218	pitchspeed	0	007075738	yawspeed	0	000819449		sig	Len	36
2017-08-28T15:17:14.615	FE	1C	0	0	CC	1	1	21	mavlink_global_position_int_t	time_boot_ms	1611449	lat	645874203	lon	-502234681	alt	3820	relative_alt	-44760	vx	-3	vy	-8	vz	0	hdg	35854		sig	Len	36
2017-08-28T15:17:14.662	FE	14	0	0	CD	1	1	4A	mavlink_vfr_hud_t	airspeed	0	09	groundspeed	0	09	alt	-44	76	climb	0	08	heading	330	throttle	0		sig	Len	28
2017-08-28T15:17:14.662	FE	1A	0	0	CE	1	1	1B	mavlink_raw_imu_t	time_usec	1611509825	xacc	181	yacc	-57	zacc	-952	xgyro	-17	ygyro	13	zgyro	1	xmag	250	ymag	-7	zmag	-136		sig	Len	34
2017-08-28T15:17:14.662	FE	E	0	0	CF	1	1	1D	mavlink_scaled_pressure_t	time_boot_ms	1611510	press_abs	507	2919	press_diff	2	643633	temperature	2449		sig	Len	22
2017-08-28T15:17:14.693	FE	2A	0	0	D0	1	1	96	mavlink_sensor_offsets_t	mag_declination	-0	5025426	raw_press	50729	raw_temp	2449	gyro_cal_x	0	02200007	gyro_cal_y	-0	04698397	gyro_cal_z	0	0002447705	accel_cal_x	0	accel_cal_y	0	accel_cal_z	0	mag_ofs_x	0	mag_ofs_y	0	mag_ofs_z	0		sig	Len	50
2017-08-28T15:17:14.693	FE	1C	0	0	D1	1	1	A3	mavlink_ahrs_t	omegaIx	0	005474853	omegaIy	-0	02429759	omegaIz	-0	003083654	accel_weight	1	renorm_val	0	error_rp	0	003593451	error_yaw	0	0130475		sig	Len	36
2017-08-28T15:17:14.693	FE	3	0	0	D2	1	1	A5	mavlink_hwstatus_t	Vcc	5166	I2Cerr	0		sig	Len	11
2017-08-28T15:17:14.693	FE	C	0	0	D3	1	1	2	mavlink_system_time_t	time_unix_usec	1503926185501000	time_boot_ms	1611529		sig	Len	20
2017-08-28T15:17:14.740	FE	15	0	0	D4	1	1	24	mavlink_servo_output_raw_t	time_usec	1611530381	servo1_raw	1100	servo2_raw	1100	servo3_raw	1100	servo4_raw	1100	servo5_raw	0	servo6_raw	0	servo7_raw	0	servo8_raw	0	port	0	servo9_raw	27520	servo10_raw	13115	servo11_raw	21957	servo12_raw	828	servo13_raw	65293	servo14_raw	65280	servo15_raw	22276	servo16_raw	65140		sig	Len	29
2017-08-28T15:17:14.740	FE	16	0	0	D5	1	1	23	mavlink_rc_channels_raw_t	time_boot_ms	1611530	chan1_raw	0	chan2_raw	0	chan3_raw	0	chan4_raw	0	chan5_raw	0	chan6_raw	0	chan7_raw	0	chan8_raw	0	port	0	rssi	0		sig	Len	30
2017-08-28T15:17:14.849	FE	1C	0	0	D6	1	1	1E	mavlink_attitude_t	time_boot_ms	1611568	roll	0	05676446	pitch	0	1932156	yaw	-0	506421	rollspeed	-0	01721109	pitchspeed	0	003350969	yawspeed	0	003479998		sig	Len	36
2017-08-28T15:17:14.849	FE	14	0	0	D7	1	1	4A	mavlink_vfr_hud_t	airspeed	0	09	groundspeed	0	09	alt	-44	75	climb	0	09	heading	330	throttle	0		sig	Len	28
2017-08-28T15:17:14.974	FE	1C	0	0	D8	1	1	1E	mavlink_attitude_t	time_boot_ms	1611688	roll	0	05573954	pitch	0	1940765	yaw	-0	5048427	rollspeed	-0	008697331	pitchspeed	0	06880046	yawspeed	-0	0018411		sig	Len	36
2017-08-28T15:17:14.974	FE	14	0	0	D9	1	1	4A	mavlink_vfr_hud_t	airspeed	0	11	groundspeed	0	11	alt	-44	73	climb	0	09	heading	331	throttle	0		sig	Len	28
2017-08-28T15:17:15.005	FE	9	0	0	32	FF	BE	0	mavlink_heartbeat_t	custom_mode	0	type	6	autopilot	8	base_mode	0	system_status	0	mavlink_version	3		sig	Len	17
2017-08-28T15:17:15.083	FE	1C	0	0	DA	1	1	1E	mavlink_attitude_t	time_boot_ms	1611809	roll	0	0546985	pitch	0	1942841	yaw	-0	5047561	rollspeed	-0	007101001	pitchspeed	0	01665371	yawspeed	0	001883669		sig	Len	36
2017-08-28T15:17:15.083	FE	14	0	0	DB	1	1	4A	mavlink_vfr_hud_t	airspeed	0	11	groundspeed	0	11	alt	-44	71	climb	0	1	heading	331	throttle	0		sig	Len	28
2017-08-28T15:17:15.176	FE	9	0	0	2	33	44	A6	mavlink_radio_t	rxerrors	0	fixed	0	rssi	173	remrssi	171	txbuf	100	noise	47	remnoise	26		sig	Len	17
2017-08-28T15:17:15.176	FE	9	0	0	2	33	44	6D	mavlink_radio_status_t	rxerrors	0	fixed	0	rssi	173	remrssi	171	txbuf	100	noise	47	remnoise	26		sig	Len	17
2017-08-28T15:17:15.254	FE	1C	0	0	DC	1	1	1E	mavlink_attitude_t	time_boot_ms	1611928	roll	0	05442538	pitch	0	1948246	yaw	-0	5016713	rollspeed	-0	01401843	pitchspeed	0	01558949	yawspeed	-0	0002447705		sig	Len	36
2017-08-28T15:17:15.254	FE	14	0	0	DD	1	1	4A	mavlink_vfr_hud_t	airspeed	0	09	groundspeed	0	09	alt	-44	67	climb	0	1	heading	331	throttle	0		sig	Len	28
2017-08-28T15:17:15.254	FE	1F	0	0	DE	1	1	1	mavlink_sys_status_t	onboard_control_sensors_present	64559	onboard_control_sensors_enabled	39983	onboard_control_sensors_health	64559	load	623	voltage_battery	0	current_battery	-1	drop_rate_comm	0	errors_comm	0	errors_count1	0	errors_count2	0	errors_count3	0	errors_count4	0	battery_remaining	255		sig	Len	39
2017-08-28T15:17:15.254	FE	4	0	0	DF	1	1	98	mavlink_meminfo_t	brkval	7206	freemem	990	freemem32	0		sig	Len	12
2017-08-28T15:17:15.270	FE	2	0	0	E0	1	1	2A	mavlink_mission_current_t	seq	0		sig	Len	10
2017-08-28T15:17:15.270	FE	1E	0	0	E1	1	1	18	mavlink_gps_raw_int_t	time_usec	1611849000	lat	645874201	lon	-502234676	alt	3790	eph	120	epv	65535	vel	9	cog	35854	fix_type	3	satellites_visible	13		sig	Len	38
2017-08-28T15:17:15.270	FE	1A	0	0	E2	1	1	3E	mavlink_nav_controller_output_t	nav_roll	0	nav_pitch	0	alt_error	0	aspd_error	0	xtrack_error	0	nav_bearing	0	target_bearing	0	wp_dist	0		sig	Len	34
2017-08-28T15:17:15.317	FE	1C	0	0	E3	1	1	21	mavlink_global_position_int_t	time_boot_ms	1611849	lat	645874202	lon	-502234691	alt	3790	relative_alt	-44660	vx	-4	vy	-8	vz	7	hdg	35854		sig	Len	36
2017-08-28T15:17:15.317	FE	1A	0	0	E4	1	1	1B	mavlink_raw_imu_t	time_usec	1612030178	xacc	189	yacc	-90	zacc	-944	xgyro	-18	ygyro	17	zgyro	0	xmag	248	ymag	-11	zmag	-135		sig	Len	34
2017-08-28T15:17:15.317	FE	E	0	0	E5	1	1	1D	mavlink_scaled_pressure_t	time_boot_ms	1612030	press_abs	507	2903	press_diff	2	641992	temperature	2449		sig	Len	22
2017-08-28T15:17:15.364	FE	2A	0	0	E6	1	1	96	mavlink_sensor_offsets_t	mag_declination	-0	5025426	raw_press	50729	raw_temp	2449	gyro_cal_x	0	02200007	gyro_cal_y	-0	04698397	gyro_cal_z	0	0002447705	accel_cal_x	0	accel_cal_y	0	accel_cal_z	0	mag_ofs_x	0	mag_ofs_y	0	mag_ofs_z	0		sig	Len	50
2017-08-28T15:17:15.364	FE	1C	0	0	E7	1	1	A3	mavlink_ahrs_t	omegaIx	0	005474853	omegaIy	-0	02429759	omegaIz	-0	003083654	accel_weight	1	renorm_val	0	error_rp	0	00593071	error_yaw	0	02049354		sig	Len	36
2017-08-28T15:17:15.364	FE	3	0	0	E8	1	1	A5	mavlink_hwstatus_t	Vcc	5190	I2Cerr	0		sig	Len	11
2017-08-28T15:17:15.364	FE	C	0	0	E9	1	1	2	mavlink_system_time_t	time_unix_usec	1503926186022000	time_boot_ms	1612050		sig	Len	20
2017-08-28T15:17:15.395	FE	15	0	0	EA	1	1	24	mavlink_servo_output_raw_t	time_usec	1612051341	servo1_raw	1100	servo2_raw	1100	servo3_raw	1100	servo4_raw	1100	servo5_raw	0	servo6_raw	0	servo7_raw	0	servo8_raw	0	port	0	servo9_raw	49750	servo10_raw	4155	servo11_raw	42978	servo12_raw	828	servo13_raw	65293	servo14_raw	65280	servo15_raw	22276	servo16_raw	65140		sig	Len	29
2017-08-28T15:17:15.395	FE	16	0	0	EB	1	1	23	mavlink_rc_channels_raw_t	time_boot_ms	1612051	chan1_raw	0	chan2_raw	0	chan3_raw	0	chan4_raw	0	chan5_raw	0	chan6_raw	0	chan7_raw	0	chan8_raw	0	port	0	rssi	0		sig	Len	30
2017-08-28T15:17:15.395	FE	1C	0	0	EC	1	1	1E	mavlink_attitude_t	time_boot_ms	1612068	roll	0	05303865	pitch	0	1947587	yaw	-0	501294	rollspeed	-0	01667898	pitchspeed	0	008139957	yawspeed	-0	0002447705		sig	Len	36
2017-08-28T15:17:15.410	FE	14	0	0	ED	1	1	4A	mavlink_vfr_hud_t	airspeed	0	09	groundspeed	0	09	alt	-44	66	climb	0	1	heading	331	throttle	0		sig	Len	28
2017-08-28T15:17:15.410	FE	9	0	0	EE	1	1	0	mavlink_heartbeat_t	custom_mode	0	type	2	autopilot	3	base_mode	81	system_status	3	mavlink_version	3		sig	Len	17
2017-08-28T15:17:15.535	FE	1C	0	0	EF	1	1	1E	mavlink_attitude_t	time_boot_ms	1612168	roll	0	05253456	pitch	0	1947503	yaw	-0	5001226	rollspeed	-0	02146797	pitchspeed	-0	006227005	yawspeed	0	002415778		sig	Len	36
2017-08-28T15:17:15.535	FE	14	0	0	F0	1	1	4A	mavlink_vfr_hud_t	airspeed	0	09	groundspeed	0	09	alt	-44	64	climb	0	11	heading	331	throttle	0		sig	Len	28
2017-08-28T15:17:15.644	FE	1C	0	0	F1	1	1	1E	mavlink_attitude_t	time_boot_ms	1612289	roll	0	05184595	pitch	0	194897	yaw	-0	4968289	rollspeed	-0	01987164	pitchspeed	0	05709405	yawspeed	-0	00130899		sig	Len	36
2017-08-28T15:17:15.785	FE	14	0	0	F2	1	1	4A	mavlink_vfr_hud_t	airspeed	0	13	groundspeed	0	13	alt	-44	61	climb	0	11	heading	331	throttle	0		sig	Len	28
2017-08-28T15:17:15.785	FE	1C	0	0	F3	1	1	1E	mavlink_attitude_t	time_boot_ms	1612410	roll	0	05040368	pitch	0	1945769	yaw	-0	4943592	rollspeed	-0	02306429	pitchspeed	0	02410325	yawspeed	0	001351559		sig	Len	36
2017-08-28T15:17:15.785	FE	14	0	0	F4	1	1	4A	mavlink_vfr_hud_t	airspeed	0	13	groundspeed	0	13	alt	-44	58	climb	0	12	heading	331	throttle	0		sig	Len	28
2017-08-28T15:17:15.816	FE	1F	0	0	F5	1	1	1	mavlink_sys_status_t	onboard_control_sensors_present	64559	onboard_control_sensors_enabled	39983	onboard_control_sensors_health	64559	load	630	voltage_battery	0	current_battery	-1	drop_rate_comm	0	errors_comm	0	errors_count1	0	errors_count2	0	errors_count3	0	errors_count4	0	battery_remaining	255		sig	Len	39
2017-08-28T15:17:15.816	FE	4	0	0	F6	1	1	98	mavlink_meminfo_t	brkval	7206	freemem	990	freemem32	0		sig	Len	12
2017-08-28T15:17:15.816	FE	2	0	0	F7	1	1	2A	mavlink_mission_current_t	seq	0		sig	Len	10
2017-08-28T15:17:15.816	FE	1E	0	0	F8	1	1	18	mavlink_gps_raw_int_t	time_usec	1612449000	lat	645874201	lon	-502234688	alt	3730	eph	120	epv	65535	vel	11	cog	35854	fix_type	3	satellites_visible	13		sig	Len	38
2017-08-28T15:17:15.847	FE	1A	0	0	F9	1	1	3E	mavlink_nav_controller_output_t	nav_roll	0	nav_pitch	0	alt_error	0	aspd_error	0	xtrack_error	0	nav_bearing	0	target_bearing	0	wp_dist	0		sig	Len	34
2017-08-28T15:17:15.847	FE	1C	0	0	FA	1	1	21	mavlink_global_position_int_t	time_boot_ms	1612449	lat	645874202	lon	-502234700	alt	3730	relative_alt	-44560	vx	2	vy	-11	vz	1	hdg	35854		sig	Len	36
2017-08-28T15:17:15.847	FE	1C	0	0	FB	1	1	1E	mavlink_attitude_t	time_boot_ms	1612529	roll	0	04866887	pitch	0	1945914	yaw	-0	4914558	rollspeed	-0	03211016	pitchspeed	0	02410325	yawspeed	-0	0002447705		sig	Len	36
2017-08-28T15:17:15.878	FE	1A	0	0	FC	1	1	1B	mavlink_raw_imu_t	time_usec	1612549423	xacc	217	yacc	21	zacc	-993	xgyro	-22	ygyro	33	zgyro	-1	xmag	250	ymag	-20	zmag	-134		sig	Len	34
2017-08-28T15:17:15.878	FE	E	0	0	FD	1	1	1D	mavlink_scaled_pressure_t	time_boot_ms	1612549	press_abs	507	2827	press_diff	2	634336	temperature	2448		sig	Len	22
2017-08-28T15:17:15.941	FE	2	0	0	33	FF	BE	15	mavlink_param_request_list_t	target_system	1	target_component	1		sig	Len	10
2017-08-28T15:17:16.003	FE	2A	0	0	FE	1	1	96	mavlink_sensor_offsets_t	mag_declination	-0	5025426	raw_press	50728	raw_temp	2448	gyro_cal_x	0	02200007	gyro_cal_y	-0	04698397	gyro_cal_z	0	0002447705	accel_cal_x	0	accel_cal_y	0	accel_cal_z	0	mag_ofs_x	0	mag_ofs_y	0	mag_ofs_z	0		sig	Len	50
2017-08-28T15:17:16.003	FE	14	0	0	FF	1	1	4A	mavlink_vfr_hud_t	airspeed	0	11	groundspeed	0	11	alt	-44	55	climb	0	13	heading	331	throttle	0		sig	Len	28
2017-08-28T15:17:16.081	FE	9	0	0	34	FF	BE	0	mavlink_heartbeat_t	custom_mode	0	type	6	autopilot	8	base_mode	0	system_status	0	mavlink_version	3		sig	Len	17
2017-08-28T15:17:16.112	FE	1C	0	0	0	1	1	A3	mavlink_ahrs_t	omegaIx	0	005474853	omegaIy	-0	02429759	omegaIz	-0	003083654	accel_weight	1	renorm_val	0	error_rp	0	003395932	error_yaw	0	03744962		sig	Len	36
2017-08-28T15:17:16.112	FE	3	0	0	1	1	1	A5	mavlink_hwstatus_t	Vcc	5120	I2Cerr	0		sig	Len	11
2017-08-28T15:17:16.237	FE	C	0	0	2	1	1	2	mavlink_system_time_t	time_unix_usec	1503926186540000	time_boot_ms	1612569		sig	Len	20
2017-08-28T15:17:16.237	FE	15	0	0	3	1	1	24	mavlink_servo_output_raw_t	time_usec	1612570769	servo1_raw	1100	servo2_raw	1100	servo3_raw	1100	servo4_raw	1100	servo5_raw	0	servo6_raw	0	servo7_raw	0	servo8_raw	0	port	0	servo9_raw	24206	servo10_raw	50747	servo11_raw	6500	servo12_raw	829	servo13_raw	65293	servo14_raw	65280	servo15_raw	22276	servo16_raw	65140		sig	Len	29
2017-08-28T15:17:16.237	FE	16	0	0	4	1	1	23	mavlink_rc_channels_raw_t	time_boot_ms	1612589	chan1_raw	0	chan2_raw	0	chan3_raw	0	chan4_raw	0	chan5_raw	0	chan6_raw	0	chan7_raw	0	chan8_raw	0	port	0	rssi	0		sig	Len	30
2017-08-28T15:17:16.237	FE	9	0	0	3	33	44	A6	mavlink_radio_t	rxerrors	0	fixed	0	rssi	173	remrssi	171	txbuf	100	noise	42	remnoise	28		sig	Len	17
2017-08-28T15:17:16.237	FE	9	0	0	3	33	44	6D	mavlink_radio_status_t	rxerrors	0	fixed	0	rssi	173	remrssi	171	txbuf	100	noise	42	remnoise	28		sig	Len	17
2017-08-28T15:17:16.346	FE	1C	0	0	5	1	1	1E	mavlink_attitude_t	time_boot_ms	1612649	roll	0	04707443	pitch	0	1942097	yaw	-0	4875443	rollspeed	-0	01827531	pitchspeed	0	03155278	yawspeed	0	0002873393		sig	Len	36
2017-08-28T15:17:16.346	FE	14	0	0	6	1	1	4A	mavlink_vfr_hud_t	airspeed	0	11	groundspeed	0	11	alt	-44	53	climb	0	12	heading	332	throttle	0		sig	Len	28
2017-08-28T15:17:16.456	FE	1C	0	0	7	1	1	1E	mavlink_attitude_t	time_boot_ms	1612769	roll	0	04548341	pitch	0	1939191	yaw	-0	4839194	rollspeed	-0	02146797	pitchspeed	0	001754638	yawspeed	0	004544217		sig	Len	36
2017-08-28T15:17:16.456	FE	14	0	0	8	1	1	4A	mavlink_vfr_hud_t	airspeed	0	11	groundspeed	0	11	alt	-44	5	climb	0	13	heading	332	throttle	0		sig	Len	28
2017-08-28T15:17:16.565	FE	1C	0	0	9	1	1	1E	mavlink_attitude_t	time_boot_ms	1612889	roll	0	04407828	pitch	0	1939885	yaw	-0	4806269	rollspeed	-0	01721109	pitchspeed	0	04751608	yawspeed	-0	0002447705		sig	Len	36
2017-08-28T15:17:16.705	FE	14	0	0	A	1	1	4A	mavlink_vfr_hud_t	airspeed	0	1	groundspeed	0	1	alt	-44	49	climb	0	12	heading	332	throttle	0		sig	Len	28
2017-08-28T15:17:16.705	FE	1F	0	0	B	1	1	1	mavlink_sys_status_t	onboard_control_sensors_present	64559	onboard_control_sensors_enabled	39983	onboard_control_sensors_health	64559	load	619	voltage_battery	0	current_battery	-1	drop_rate_comm	0	errors_comm	0	errors_count1	0	errors_count2	0	errors_count3	0	errors_count4	0	battery_remaining	255		sig	Len	39
2017-08-28T15:17:16.705	FE	4	0	0	C	1	1	98	mavlink_meminfo_t	brkval	7206	freemem	990	freemem32	0		sig	Len	12
2017-08-28T15:17:16.705	FE	2	0	0	D	1	1	2A	mavlink_mission_current_t	seq	0		sig	Len	10
2017-08-28T15:17:16.736	FE	1E	0	0	E	1	1	18	mavlink_gps_raw_int_t	time_usec	1612849000	lat	645874201	lon	-502234696	alt	3720	eph	120	epv	65535	vel	10	cog	35854	fix_type	3	satellites_visible	13		sig	Len	38
2017-08-28T15:17:16.736	FE	1A	0	0	F	1	1	3E	mavlink_nav_controller_output_t	nav_roll	0	nav_pitch	0	alt_error	0	aspd_error	0	xtrack_error	0	nav_bearing	0	target_bearing	0	wp_dist	0		sig	Len	34
2017-08-28T15:17:16.736	FE	1C	0	0	10	1	1	1E	mavlink_attitude_t	time_boot_ms	1613030	roll	0	04287389	pitch	0	1936893	yaw	-0	4764102	rollspeed	-0	01614687	pitchspeed	0	02037848	yawspeed	0	000819449		sig	Len	36
2017-08-28T15:17:16.752	FE	1C	0	0	11	1	1	21	mavlink_global_position_int_t	time_boot_ms	1612849	lat	645874202	lon	-502234709	alt	3720	relative_alt	-44470	vx	-2	vy	-9	vz	3	hdg	35854		sig	Len	36
2017-08-28T15:17:16.752	FE	14	0	0	12	1	1	4A	mavlink_vfr_hud_t	airspeed	0	1	groundspeed	0	1	alt	-44	47	climb	0	12	heading	332	throttle	0		sig	Len	28
2017-08-28T15:17:16.799	FE	33	0	0	13	1	1	FD	mavlink_statustext_t	severity	1	text	ArduCopter V3.1.5 (3c57e771)		sig	Len	59
2017-08-28T15:17:16.939	FE	19	0	0	14	1	1	16	mavlink_param_value_t	param_value	120	param_count	289	param_index	0	param_id	SYSID_SW_MREV	param_type	4		sig	Len	33
2017-08-28T15:17:16.939	FE	19	0	0	15	1	1	16	mavlink_param_value_t	param_value	10	param_count	289	param_index	1	param_id	SYSID_SW_TYPE	param_type	2		sig	Len	33
2017-08-28T15:17:16.939	FE	19	0	0	16	1	1	16	mavlink_param_value_t	param_value	1	param_count	289	param_index	2	param_id	SYSID_THISMAV	param_type	4		sig	Len	33
2017-08-28T15:17:16.970	FE	9	0	0	17	1	1	0	mavlink_heartbeat_t	custom_mode	0	type	2	autopilot	3	base_mode	81	system_status	3	mavlink_version	3		sig	Len	17
2017-08-28T15:17:16.970	FE	19	0	0	18	1	1	16	mavlink_param_value_t	param_value	255	param_count	289	param_index	3	param_id	SYSID_MYGCS	param_type	4		sig	Len	33
2017-08-28T15:17:16.970	FE	19	0	0	19	1	1	16	mavlink_param_value_t	param_value	57	param_count	289	param_index	4	param_id	SERIAL1_BAUD	param_type	2		sig	Len	33
2017-08-28T15:17:16.970	FE	19	0	0	1A	1	1	16	mavlink_param_value_t	param_value	0	param_count	289	param_index	5	param_id	TELEM_DELAY	param_type	2		sig	Len	33
2017-08-28T15:17:17.002	FE	19	0	0	1B	1	1	16	mavlink_param_value_t	param_value	1500	param_count	289	param_index	6	param_id	RTL_ALT	param_type	4		sig	Len	33
2017-08-28T15:17:17.002	FE	19	0	0	1C	1	1	16	mavlink_param_value_t	param_value	0	param_count	289	param_index	7	param_id	SONAR_ENABLE	param_type	2		sig	Len	33
2017-08-28T15:17:17.002	FE	19	0	0	1D	1	1	16	mavlink_param_value_t	param_value	0	param_count	289	param_index	8	param_id	SONAR_TYPE	param_type	2		sig	Len	33
2017-08-28T15:17:17.033	FE	19	0	0	1E	1	1	16	mavlink_param_value_t	param_value	0	8	param_count	289	param_index	9	param_id	SONAR_GAIN	param_type	9		sig	Len	33
2017-08-28T15:17:17.080	FE	9	0	0	35	FF	BE	0	mavlink_heartbeat_t	custom_mode	0	type	6	autopilot	8	base_mode	0	system_status	0	mavlink_version	3		sig	Len	17
2017-08-28T15:17:17.158	FE	19	0	0	1F	1	1	16	mavlink_param_value_t	param_value	0	param_count	289	param_index	10	param_id	FS_BATT_ENABLE	param_type	2		sig	Len	33
2017-08-28T15:17:17.158	FE	19	0	0	20	1	1	16	mavlink_param_value_t	param_value	10	5	param_count	289	param_index	11	param_id	FS_BATT_VOLTAGE	param_type	9		sig	Len	33
2017-08-28T15:17:17.158	FE	19	0	0	21	1	1	16	mavlink_param_value_t	param_value	0	param_count	289	param_index	12	param_id	FS_BATT_MAH	param_type	9		sig	Len	33
2017-08-28T15:17:17.204	FE	19	0	0	22	1	1	16	mavlink_param_value_t	param_value	1	param_count	289	param_index	13	param_id	FS_GPS_ENABLE	param_type	2		sig	Len	33
2017-08-28T15:17:17.204	FE	19	0	0	23	1	1	16	mavlink_param_value_t	param_value	0	param_count	289	param_index	14	param_id	FS_GCS_ENABLE	param_type	2		sig	Len	33
2017-08-28T15:17:17.204	FE	19	0	0	24	1	1	16	mavlink_param_value_t	param_value	200	param_count	289	param_index	15	param_id	GPS_HDOP_GOOD	param_type	4		sig	Len	33
2017-08-28T15:17:17.236	FE	19	0	0	25	1	1	16	mavlink_param_value_t	param_value	1	param_count	289	param_index	16	param_id	MAG_ENABLE	param_type	2		sig	Len	33
2017-08-28T15:17:17.236	FE	19	0	0	26	1	1	16	mavlink_param_value_t	param_value	0	param_count	289	param_index	17	param_id	FLOW_ENABLE	param_type	2		sig	Len	33
2017-08-28T15:17:17.236	FE	19	0	0	27	1	1	16	mavlink_param_value_t	param_value	0	param_count	289	param_index	18	param_id	SUPER_SIMPLE	param_type	2		sig	Len	33
2017-08-28T15:17:17.236	FE	9	0	0	4	33	44	A6	mavlink_radio_t	rxerrors	0	fixed	0	rssi	173	remrssi	171	txbuf	100	noise	39	remnoise	29		sig	Len	17
2017-08-28T15:17:17.236	FE	9	0	0	4	33	44	6D	mavlink_radio_status_t	rxerrors	0	fixed	0	rssi	173	remrssi	171	txbuf	100	noise	39	remnoise	29		sig	Len	17
2017-08-28T15:17:17.267	FE	19	0	0	28	1	1	16	mavlink_param_value_t	param_value	0	param_count	289	param_index	19	param_id	RTL_ALT_FINAL	param_type	4		sig	Len	33
2017-08-28T15:17:17.329	FE	19	0	0	29	1	1	16	mavlink_param_value_t	param_value	-1	param_count	289	param_index	20	param_id	RSSI_PIN	param_type	2		sig	Len	33
2017-08-28T15:17:17.329	FE	19	0	0	2A	1	1	16	mavlink_param_value_t	param_value	2	param_count	289	param_index	21	param_id	WP_YAW_BEHAVIOR	param_type	2		sig	Len	33
2017-08-28T15:17:17.329	FE	19	0	0	2B	1	1	16	mavlink_param_value_t	param_value	1	param_count	289	param_index	22	param_id	WP_TOTAL	param_type	2		sig	Len	33
2017-08-28T15:17:17.329	FE	19	0	0	2C	1	1	16	mavlink_param_value_t	param_value	0	param_count	289	param_index	23	param_id	WP_INDEX	param_type	2		sig	Len	33
2017-08-28T15:17:17.329	FE	19	0	0	2D	1	1	16	mavlink_param_value_t	param_value	10	param_count	289	param_index	24	param_id	CIRCLE_RADIUS	param_type	4		sig	Len	33
2017-08-28T15:17:17.392	FE	19	0	0	2E	1	1	16	mavlink_param_value_t	param_value	20	param_count	289	param_index	25	param_id	CIRCLE_RATE	param_type	9		sig	Len	33
2017-08-28T15:17:17.392	FE	19	0	0	2F	1	1	16	mavlink_param_value_t	param_value	5000	param_count	289	param_index	26	param_id	RTL_LOIT_TIME	param_type	6		sig	Len	33
2017-08-28T15:17:17.392	FE	9	0	0	30	1	1	0	mavlink_heartbeat_t	custom_mode	0	type	2	autopilot	3	base_mode	81	system_status	3	mavlink_version	3		sig	Len	17
2017-08-28T15:17:17.501	FE	19	0	0	31	1	1	16	mavlink_param_value_t	param_value	50	param_count	289	param_index	27	param_id	LAND_SPEED	param_type	4		sig	Len	33
2017-08-28T15:17:17.501	FE	19	0	0	32	1	1	16	mavlink_param_value_t	param_value	250	param_count	289	param_index	28	param_id	PILOT_VELZ_MAX	param_type	4		sig	Len	33
2017-08-28T15:17:17.626	FE	19	0	0	33	1	1	16	mavlink_param_value_t	param_value	130	param_count	289	param_index	29	param_id	THR_MIN	param_type	4		sig	Len	33
2017-08-28T15:17:17.626	FE	19	0	0	34	1	1	16	mavlink_param_value_t	param_value	1000	param_count	289	param_index	30	param_id	THR_MAX	param_type	4		sig	Len	33
2017-08-28T15:17:17.626	FE	19	0	0	35	1	1	16	mavlink_param_value_t	param_value	0	param_count	289	param_index	31	param_id	FS_THR_ENABLE	param_type	2		sig	Len	33
2017-08-28T15:17:17.657	FE	19	0	0	36	1	1	16	mavlink_param_value_t	param_value	975	param_count	289	param_index	32	param_id	FS_THR_VALUE	param_type	4		sig	Len	33
2017-08-28T15:17:17.657	FE	19	0	0	37	1	1	16	mavlink_param_value_t	param_value	450	param_count	289	param_index	33	param_id	TRIM_THROTTLE	param_type	4		sig	Len	33
2017-08-28T15:17:17.657	FE	19	0	0	38	1	1	16	mavlink_param_value_t	param_value	500	param_count	289	param_index	34	param_id	THR_MID	param_type	4		sig	Len	33
2017-08-28T15:17:17.688	FE	19	0	0	39	1	1	16	mavlink_param_value_t	param_value	0	param_count	289	param_index	35	param_id	FLTMODE1	param_type	2		sig	Len	33
2017-08-28T15:17:17.688	FE	19	0	0	3A	1	1	16	mavlink_param_value_t	param_value	0	param_count	289	param_index	36	param_id	FLTMODE2	param_type	2		sig	Len	33
2017-08-28T15:17:17.688	FE	19	0	0	3B	1	1	16	mavlink_param_value_t	param_value	0	param_count	289	param_index	37	param_id	FLTMODE3	param_type	2		sig	Len	33
2017-08-28T15:17:17.719	FE	19	0	0	3C	1	1	16	mavlink_param_value_t	param_value	0	param_count	289	param_index	38	param_id	FLTMODE4	param_type	2		sig	Len	33
2017-08-28T15:17:17.860	FE	19	0	0	3D	1	1	16	mavlink_param_value_t	param_value	0	param_count	289	param_index	39	param_id	FLTMODE5	param_type	2		sig	Len	33
2017-08-28T15:17:17.860	FE	19	0	0	3E	1	1	16	mavlink_param_value_t	param_value	0	param_count	289	param_index	40	param_id	FLTMODE6	param_type	2		sig	Len	33
2017-08-28T15:17:17.860	FE	19	0	0	3F	1	1	16	mavlink_param_value_t	param_value	0	param_count	289	param_index	41	param_id	SIMPLE	param_type	2		sig	Len	33
2017-08-28T15:17:17.891	FE	19	0	0	40	1	1	16	mavlink_param_value_t	param_value	9022	param_count	289	param_index	42	param_id	LOG_BITMASK	param_type	4		sig	Len	33
2017-08-28T15:17:17.891	FE	19	0	0	41	1	1	16	mavlink_param_value_t	param_value	0	param_count	289	param_index	43	param_id	ESC	param_type	2		sig	Len	33
2017-08-28T15:17:17.891	FE	19	0	0	42	1	1	16	mavlink_param_value_t	param_value	0	param_count	289	param_index	44	param_id	TUNE	param_type	2		sig	Len	33
2017-08-28T15:17:17.922	FE	19	0	0	43	1	1	16	mavlink_param_value_t	param_value	0	param_count	289	param_index	45	param_id	TUNE_LOW	param_type	4		sig	Len	33
2017-08-28T15:17:17.922	FE	19	0	0	44	1	1	16	mavlink_param_value_t	param_value	1000	param_count	289	param_index	46	param_id	TUNE_HIGH	param_type	4		sig	Len	33
2017-08-28T15:17:17.922	FE	19	0	0	45	1	1	16	mavlink_param_value_t	param_value	1	param_count	289	param_index	47	param_id	FRAME	param_type	2		sig	Len	33
2017-08-28T15:17:18.078	FE	9	0	0	36	FF	BE	0	mavlink_heartbeat_t	custom_mode	0	type	6	autopilot	8	base_mode	0	system_status	0	mavlink_version	3		sig	Len	17
2017-08-28T15:17:18.078	FE	19	0	0	46	1	1	16	mavlink_param_value_t	param_value	0	param_count	289	param_index	48	param_id	CH7_OPT	param_type	2		sig	Len	33
2017-08-28T15:17:18.078	FE	19	0	0	47	1	1	16	mavlink_param_value_t	param_value	0	param_count	289	param_index	49	param_id	CH8_OPT	param_type	2		sig	Len	33
2017-08-28T15:17:18.078	FE	19	0	0	48	1	1	16	mavlink_param_value_t	param_value	0	param_count	289	param_index	50	param_id	ARMING_CHECK	param_type	2		sig	Len	33
2017-08-28T15:17:18.140	FE	9	0	0	49	1	1	0	mavlink_heartbeat_t	custom_mode	0	type	2	autopilot	3	base_mode	81	system_status	3	mavlink_version	3		sig	Len	17
2017-08-28T15:17:18.140	FE	19	0	0	4A	1	1	16	mavlink_param_value_t	param_value	4500	param_count	289	param_index	51	param_id	ANGLE_MAX	param_type	4		sig	Len	33
2017-08-28T15:17:18.140	FE	19	0	0	4B	1	1	16	mavlink_param_value_t	param_value	18000	param_count	289	param_index	52	param_id	ANGLE_RATE_MAX	param_type	6		sig	Len	33
2017-08-28T15:17:18.140	FE	19	0	0	4C	1	1	16	mavlink_param_value_t	param_value	1100	param_count	289	param_index	53	param_id	RC1_MIN	param_type	4		sig	Len	33
2017-08-28T15:17:18.156	FE	9	0	0	5	33	44	A6	mavlink_radio_t	rxerrors	0	fixed	0	rssi	173	remrssi	171	txbuf	100	noise	43	remnoise	26		sig	Len	17
2017-08-28T15:17:18.156	FE	9	0	0	5	33	44	6D	mavlink_radio_status_t	rxerrors	0	fixed	0	rssi	173	remrssi	171	txbuf	100	noise	43	remnoise	26		sig	Len	17
2017-08-28T15:17:18.312	FE	19	0	0	4D	1	1	16	mavlink_param_value_t	param_value	1500	param_count	289	param_index	54	param_id	RC1_TRIM	param_type	4		sig	Len	33
2017-08-28T15:17:18.312	FE	19	0	0	4E	1	1	16	mavlink_param_value_t	param_value	1900	param_count	289	param_index	55	param_id	RC1_MAX	param_type	4		sig	Len	33
2017-08-28T15:17:18.312	FE	19	0	0	4F	1	1	16	mavlink_param_value_t	param_value	1	param_count	289	param_index	56	param_id	RC1_REV	param_type	2		sig	Len	33
2017-08-28T15:17:18.343	FE	19	0	0	50	1	1	16	mavlink_param_value_t	param_value	30	param_count	289	param_index	57	param_id	RC1_DZ	param_type	4		sig	Len	33
2017-08-28T15:17:18.374	FE	19	0	0	51	1	1	16	mavlink_param_value_t	param_value	1100	param_count	289	param_index	58	param_id	RC2_MIN	param_type	4		sig	Len	33
2017-08-28T15:17:18.374	FE	19	0	0	52	1	1	16	mavlink_param_value_t	param_value	1500	param_count	289	param_index	59	param_id	RC2_TRIM	param_type	4		sig	Len	33
2017-08-28T15:17:18.546	FE	19	0	0	53	1	1	16	mavlink_param_value_t	param_value	1900	param_count	289	param_index	60	param_id	RC2_MAX	param_type	4		sig	Len	33
2017-08-28T15:17:18.546	FE	19	0	0	54	1	1	16	mavlink_param_value_t	param_value	1	param_count	289	param_index	61	param_id	RC2_REV	param_type	2		sig	Len	33
2017-08-28T15:17:18.546	FE	19	0	0	55	1	1	16	mavlink_param_value_t	param_value	30	param_count	289	param_index	62	param_id	RC2_DZ	param_type	4		sig	Len	33
2017-08-28T15:17:18.640	FE	19	0	0	56	1	1	16	mavlink_param_value_t	param_value	1100	param_count	289	param_index	63	param_id	RC3_MIN	param_type	4		sig	Len	33
2017-08-28T15:17:18.780	FE	19	0	0	57	1	1	16	mavlink_param_value_t	param_value	1500	param_count	289	param_index	64	param_id	RC3_TRIM	param_type	4		sig	Len	33
2017-08-28T15:17:18.780	FE	19	0	0	58	1	1	16	mavlink_param_value_t	param_value	1900	param_count	289	param_index	65	param_id	RC3_MAX	param_type	4		sig	Len	33
2017-08-28T15:17:18.780	FE	19	0	0	59	1	1	16	mavlink_param_value_t	param_value	1	param_count	289	param_index	66	param_id	RC3_REV	param_type	2		sig	Len	33
2017-08-28T15:17:18.796	FE	19	0	0	5A	1	1	16	mavlink_param_value_t	param_value	30	param_count	289	param_index	67	param_id	RC3_DZ	param_type	4		sig	Len	33
2017-08-28T15:17:18.796	FE	19	0	0	5B	1	1	16	mavlink_param_value_t	param_value	1100	param_count	289	param_index	68	param_id	RC4_MIN	param_type	4		sig	Len	33
2017-08-28T15:17:18.874	FE	19	0	0	5C	1	1	16	mavlink_param_value_t	param_value	1500	param_count	289	param_index	69	param_id	RC4_TRIM	param_type	4		sig	Len	33
2017-08-28T15:17:18.874	FE	19	0	0	5D	1	1	16	mavlink_param_value_t	param_value	1900	param_count	289	param_index	70	param_id	RC4_MAX	param_type	4		sig	Len	33
2017-08-28T15:17:19.014	FE	19	0	0	5E	1	1	16	mavlink_param_value_t	param_value	1	param_count	289	param_index	71	param_id	RC4_REV	param_type	2		sig	Len	33
2017-08-28T15:17:19.014	FE	19	0	0	5F	1	1	16	mavlink_param_value_t	param_value	40	param_count	289	param_index	72	param_id	RC4_DZ	param_type	4		sig	Len	33
2017-08-28T15:17:19.014	FE	19	0	0	60	1	1	16	mavlink_param_value_t	param_value	1100	param_count	289	param_index	73	param_id	RC5_MIN	param_type	4		sig	Len	33
2017-08-28T15:17:19.014	FE	19	0	0	61	1	1	16	mavlink_param_value_t	param_value	1500	param_count	289	param_index	74	param_id	RC5_TRIM	param_type	4		sig	Len	33
2017-08-28T15:17:19.076	FE	9	0	0	37	FF	BE	0	mavlink_heartbeat_t	custom_mode	0	type	6	autopilot	8	base_mode	0	system_status	0	mavlink_version	3		sig	Len	17
2017-08-28T15:17:19.092	FE	19	0	0	62	1	1	16	mavlink_param_value_t	param_value	1900	param_count	289	param_index	75	param_id	RC5_MAX	param_type	4		sig	Len	33
2017-08-28T15:17:19.232	FE	19	0	0	63	1	1	16	mavlink_param_value_t	param_value	1	param_count	289	param_index	76	param_id	RC5_REV	param_type	2		sig	Len	33
2017-08-28T15:17:19.232	FE	19	0	0	64	1	1	16	mavlink_param_value_t	param_value	0	param_count	289	param_index	77	param_id	RC5_DZ	param_type	4		sig	Len	33
2017-08-28T15:17:19.232	FE	9	0	0	65	1	1	0	mavlink_heartbeat_t	custom_mode	0	type	2	autopilot	3	base_mode	81	system_status	3	mavlink_version	3		sig	Len	17
2017-08-28T15:17:19.232	FE	9	0	0	6	33	44	A6	mavlink_radio_t	rxerrors	0	fixed	0	rssi	173	remrssi	172	txbuf	100	noise	43	remnoise	28		sig	Len	17
2017-08-28T15:17:19.232	FE	9	0	0	6	33	44	6D	mavlink_radio_status_t	rxerrors	0	fixed	0	rssi	173	remrssi	172	txbuf	100	noise	43	remnoise	28		sig	Len	17
2017-08-28T15:17:19.342	FE	19	0	0	66	1	1	16	mavlink_param_value_t	param_value	0	param_count	289	param_index	78	param_id	RC5_FUNCTION	param_type	2		sig	Len	33
2017-08-28T15:17:19.342	FE	19	0	0	67	1	1	16	mavlink_param_value_t	param_value	1100	param_count	289	param_index	79	param_id	RC6_MIN	param_type	4		sig	Len	33
2017-08-28T15:17:19.466	FE	19	0	0	68	1	1	16	mavlink_param_value_t	param_value	1500	param_count	289	param_index	80	param_id	RC6_TRIM	param_type	4		sig	Len	33
2017-08-28T15:17:19.466	FE	19	0	0	69	1	1	16	mavlink_param_value_t	param_value	1900	param_count	289	param_index	81	param_id	RC6_MAX	param_type	4		sig	Len	33
2017-08-28T15:17:19.466	FE	19	0	0	6A	1	1	16	mavlink_param_value_t	param_value	1	param_count	289	param_index	82	param_id	RC6_REV	param_type	2		sig	Len	33
2017-08-28T15:17:19.498	FE	19	0	0	6B	1	1	16	mavlink_param_value_t	param_value	0	param_count	289	param_index	83	param_id	RC6_DZ	param_type	4		sig	Len	33
2017-08-28T15:17:19.498	FE	19	0	0	6C	1	1	16	mavlink_param_value_t	param_value	0	param_count	289	param_index	84	param_id	RC6_FUNCTION	param_type	2		sig	Len	33
2017-08-28T15:17:19.498	FE	19	0	0	6D	1	1	16	mavlink_param_value_t	param_value	1100	param_count	289	param_index	85	param_id	RC7_MIN	param_type	4		sig	Len	33
2017-08-28T15:17:19.498	FE	19	0	0	6E	1	1	16	mavlink_param_value_t	param_value	1500	param_count	289	param_index	86	param_id	RC7_TRIM	param_type	4		sig	Len	33
2017-08-28T15:17:19.576	FE	19	0	0	6F	1	1	16	mavlink_param_value_t	param_value	1900	param_count	289	param_index	87	param_id	RC7_MAX	param_type	4		sig	Len	33
2017-08-28T15:17:19.576	FE	19	0	0	70	1	1	16	mavlink_param_value_t	param_value	1	param_count	289	param_index	88	param_id	RC7_REV	param_type	2		sig	Len	33
2017-08-28T15:17:19.685	FE	19	0	0	71	1	1	16	mavlink_param_value_t	param_value	0	param_count	289	param_index	89	param_id	RC7_DZ	param_type	4		sig	Len	33
2017-08-28T15:17:19.685	FE	19	0	0	72	1	1	16	mavlink_param_value_t	param_value	0	param_count	289	param_index	90	param_id	RC7_FUNCTION	param_type	2		sig	Len	33
2017-08-28T15:17:19.794	FE	19	0	0	73	1	1	16	mavlink_param_value_t	param_value	1100	param_count	289	param_index	91	param_id	RC8_MIN	param_type	4		sig	Len	33
2017-08-28T15:17:19.934	FE	19	0	0	74	1	1	16	mavlink_param_value_t	param_value	1500	param_count	289	param_index	92	param_id	RC8_TRIM	param_type	4		sig	Len	33
2017-08-28T15:17:19.934	FE	19	0	0	75	1	1	16	mavlink_param_value_t	param_value	1900	param_count	289	param_index	93	param_id	RC8_MAX	param_type	4		sig	Len	33
2017-08-28T15:17:19.934	FE	19	0	0	76	1	1	16	mavlink_param_value_t	param_value	1	param_count	289	param_index	94	param_id	RC8_REV	param_type	2		sig	Len	33
2017-08-28T15:17:19.966	FE	19	0	0	77	1	1	16	mavlink_param_value_t	param_value	0	param_count	289	param_index	95	param_id	RC8_DZ	param_type	4		sig	Len	33
2017-08-28T15:17:19.966	FE	19	0	0	78	1	1	16	mavlink_param_value_t	param_value	0	param_count	289	param_index	96	param_id	RC8_FUNCTION	param_type	2		sig	Len	33
2017-08-28T15:17:19.966	FE	19	0	0	79	1	1	16	mavlink_param_value_t	param_value	1100	param_count	289	param_index	97	param_id	RC10_MIN	param_type	4		sig	Len	33
2017-08-28T15:17:19.966	FE	19	0	0	7A	1	1	16	mavlink_param_value_t	param_value	1500	param_count	289	param_index	98	param_id	RC10_TRIM	param_type	4		sig	Len	33
2017-08-28T15:17:20.075	FE	9	0	0	38	FF	BE	0	mavlink_heartbeat_t	custom_mode	0	type	6	autopilot	8	base_mode	0	system_status	0	mavlink_version	3		sig	Len	17
2017-08-28T15:17:20.153	FE	19	0	0	7B	1	1	16	mavlink_param_value_t	param_value	1900	param_count	289	param_index	99	param_id	RC10_MAX	param_type	4		sig	Len	33
2017-08-28T15:17:20.153	FE	19	0	0	7C	1	1	16	mavlink_param_value_t	param_value	1	param_count	289	param_index	100	param_id	RC10_REV	param_type	2		sig	Len	33
2017-08-28T15:17:20.153	FE	19	0	0	7D	1	1	16	mavlink_param_value_t	param_value	0	param_count	289	param_index	101	param_id	RC10_DZ	param_type	4		sig	Len	33
2017-08-28T15:17:20.200	FE	9	0	0	7E	1	1	0	mavlink_heartbeat_t	custom_mode	0	type	2	autopilot	3	base_mode	81	system_status	3	mavlink_version	3		sig	Len	17
2017-08-28T15:17:20.200	FE	19	0	0	7F	1	1	16	mavlink_param_value_t	param_value	0	param_count	289	param_index	102	param_id	RC10_FUNCTION	param_type	2		sig	Len	33
2017-08-28T15:17:20.200	FE	19	0	0	80	1	1	16	mavlink_param_value_t	param_value	1100	param_count	289	param_index	103	param_id	RC11_MIN	param_type	4		sig	Len	33
2017-08-28T15:17:20.200	FE	19	0	0	81	1	1	16	mavlink_param_value_t	param_value	1500	param_count	289	param_index	104	param_id	RC11_TRIM	param_type	4		sig	Len	33
2017-08-28T15:17:20.200	FE	9	0	0	7	33	44	A6	mavlink_radio_t	rxerrors	0	fixed	0	rssi	173	remrssi	172	txbuf	100	noise	45	remnoise	26		sig	Len	17
2017-08-28T15:17:20.200	FE	9	0	0	7	33	44	6D	mavlink_radio_status_t	rxerrors	0	fixed	0	rssi	173	remrssi	172	txbuf	100	noise	45	remnoise	26		sig	Len	17
2017-08-28T15:17:20.402	FE	19	0	0	82	1	1	16	mavlink_param_value_t	param_value	1900	param_count	289	param_index	105	param_id	RC11_MAX	param_type	4		sig	Len	33
2017-08-28T15:17:20.402	FE	19	0	0	83	1	1	16	mavlink_param_value_t	param_value	1	param_count	289	param_index	106	param_id	RC11_REV	param_type	2		sig	Len	33
2017-08-28T15:17:20.402	FE	19	0	0	84	1	1	16	mavlink_param_value_t	param_value	0	param_count	289	param_index	107	param_id	RC11_DZ	param_type	4		sig	Len	33
2017-08-28T15:17:20.402	FE	19	0	0	85	1	1	16	mavlink_param_value_t	param_value	0	param_count	289	param_index	108	param_id	RC11_FUNCTION	param_type	2		sig	Len	33
2017-08-28T15:17:20.418	FE	19	0	0	86	1	1	16	mavlink_param_value_t	param_value	490	param_count	289	param_index	109	param_id	RC_SPEED	param_type	4		sig	Len	33
2017-08-28T15:17:20.418	FE	19	0	0	87	1	1	16	mavlink_param_value_t	param_value	4	5	param_count	289	param_index	110	param_id	ACRO_RP_P	param_type	9		sig	Len	33
2017-08-28T15:17:20.621	FE	19	0	0	88	1	1	16	mavlink_param_value_t	param_value	4	5	param_count	289	param_index	111	param_id	ACRO_YAW_P	param_type	9		sig	Len	33
2017-08-28T15:17:20.621	FE	19	0	0	89	1	1	16	mavlink_param_value_t	param_value	1	param_count	289	param_index	112	param_id	ACRO_BAL_ROLL	param_type	9		sig	Len	33
2017-08-28T15:17:20.621	FE	19	0	0	8A	1	1	16	mavlink_param_value_t	param_value	1	param_count	289	param_index	113	param_id	ACRO_BAL_PITCH	param_type	9		sig	Len	33
2017-08-28T15:17:20.683	FE	19	0	0	8B	1	1	16	mavlink_param_value_t	param_value	2	param_count	289	param_index	114	param_id	ACRO_TRAINER	param_type	2		sig	Len	33
2017-08-28T15:17:20.683	FE	19	0	0	8C	1	1	16	mavlink_param_value_t	param_value	9	param_count	289	param_index	115	param_id	LED_MODE	param_type	2		sig	Len	33
2017-08-28T15:17:20.683	FE	19	0	0	8D	1	1	16	mavlink_param_value_t	param_value	0	15	param_count	289	param_index	116	param_id	RATE_RLL_P	param_type	9		sig	Len	33
2017-08-28T15:17:20.855	FE	19	0	0	8E	1	1	16	mavlink_param_value_t	param_value	0	1	param_count	289	param_index	117	param_id	RATE_RLL_I	param_type	9		sig	Len	33
2017-08-28T15:17:20.855	FE	19	0	0	8F	1	1	16	mavlink_param_value_t	param_value	0	004	param_count	289	param_index	118	param_id	RATE_RLL_D	param_type	9		sig	Len	33
2017-08-28T15:17:20.855	FE	19	0	0	90	1	1	16	mavlink_param_value_t	param_value	500	param_count	289	param_index	119	param_id	RATE_RLL_IMAX	param_type	4		sig	Len	33
2017-08-28T15:17:20.917	FE	19	0	0	91	1	1	16	mavlink_param_value_t	param_value	0	15	param_count	289	param_index	120	param_id	RATE_PIT_P	param_type	9		sig	Len	33
2017-08-28T15:17:20.917	FE	19	0	0	92	1	1	16	mavlink_param_value_t	param_value	0	1	param_count	289	param_index	121	param_id	RATE_PIT_I	param_type	9		sig	Len	33
2017-08-28T15:17:20.917	FE	19	0	0	93	1	1	16	mavlink_param_value_t	param_value	0	004	param_count	289	param_index	122	param_id	RATE_PIT_D	param_type	9		sig	Len	33
2017-08-28T15:17:21.073	FE	9	0	0	39	FF	BE	0	mavlink_heartbeat_t	custom_mode	0	type	6	autopilot	8	base_mode	0	system_status	0	mavlink_version	3		sig	Len	17
2017-08-28T15:17:21.089	FE	19	0	0	94	1	1	16	mavlink_param_value_t	param_value	500	param_count	289	param_index	123	param_id	RATE_PIT_IMAX	param_type	4		sig	Len	33
2017-08-28T15:17:21.089	FE	19	0	0	95	1	1	16	mavlink_param_value_t	param_value	0	2	param_count	289	param_index	124	param_id	RATE_YAW_P	param_type	9		sig	Len	33
2017-08-28T15:17:21.089	FE	19	0	0	96	1	1	16	mavlink_param_value_t	param_value	0	02	param_count	289	param_index	125	param_id	RATE_YAW_I	param_type	9		sig	Len	33
2017-08-28T15:17:21.136	FE	9	0	0	97	1	1	0	mavlink_heartbeat_t	custom_mode	0	type	2	autopilot	3	base_mode	81	system_status	3	mavlink_version	3		sig	Len	17
2017-08-28T15:17:21.136	FE	19	0	0	98	1	1	16	mavlink_param_value_t	param_value	0	param_count	289	param_index	126	param_id	RATE_YAW_D	param_type	9		sig	Len	33
2017-08-28T15:17:21.136	FE	19	0	0	99	1	1	16	mavlink_param_value_t	param_value	800	param_count	289	param_index	127	param_id	RATE_YAW_IMAX	param_type	4		sig	Len	33
2017-08-28T15:17:21.307	FE	19	0	0	9B	1	1	16	mavlink_param_value_t	param_value	0	5	param_count	289	param_index	129	param_id	LOITER_LAT_I	param_type	9		sig	Len	33
2017-08-28T15:17:21.307	FE	19	0	0	9C	1	1	16	mavlink_param_value_t	param_value	0	param_count	289	param_index	130	param_id	LOITER_LAT_D	param_type	9		sig	Len	33
2017-08-28T15:17:21.307	FE	19	0	0	9D	1	1	16	mavlink_param_value_t	param_value	400	param_count	289	param_index	131	param_id	LOITER_LAT_IMAX	param_type	4		sig	Len	33
2017-08-28T15:17:21.416	FE	19	0	0	9E	1	1	16	mavlink_param_value_t	param_value	1	param_count	289	param_index	132	param_id	LOITER_LON_P	param_type	9		sig	Len	33
2017-08-28T15:17:21.416	FE	19	0	0	9F	1	1	16	mavlink_param_value_t	param_value	0	5	param_count	289	param_index	133	param_id	LOITER_LON_I	param_type	9		sig	Len	33
2017-08-28T15:17:21.557	FE	19	0	0	A0	1	1	16	mavlink_param_value_t	param_value	0	param_count	289	param_index	134	param_id	LOITER_LON_D	param_type	9		sig	Len	33
2017-08-28T15:17:21.557	FE	19	0	0	A1	1	1	16	mavlink_param_value_t	param_value	400	param_count	289	param_index	135	param_id	LOITER_LON_IMAX	param_type	4		sig	Len	33
2017-08-28T15:17:21.557	FE	19	0	0	A2	1	1	16	mavlink_param_value_t	param_value	6	param_count	289	param_index	136	param_id	THR_RATE_P	param_type	9		sig	Len	33
2017-08-28T15:17:21.557	FE	19	0	0	A3	1	1	16	mavlink_param_value_t	param_value	0	param_count	289	param_index	137	param_id	THR_RATE_I	param_type	9		sig	Len	33
2017-08-28T15:17:21.635	FE	19	0	0	A4	1	1	16	mavlink_param_value_t	param_value	0	param_count	289	param_index	138	param_id	THR_RATE_D	param_type	9		sig	Len	33
2017-08-28T15:17:21.775	FE	19	0	0	A5	1	1	16	mavlink_param_value_t	param_value	300	param_count	289	param_index	139	param_id	THR_RATE_IMAX	param_type	4		sig	Len	33
2017-08-28T15:17:21.775	FE	19	0	0	A6	1	1	16	mavlink_param_value_t	param_value	0	75	param_count	289	param_index	140	param_id	THR_ACCEL_P	param_type	9		sig	Len	33
2017-08-28T15:17:21.775	FE	19	0	0	A7	1	1	16	mavlink_param_value_t	param_value	1	5	param_count	289	param_index	141	param_id	THR_ACCEL_I	param_type	9		sig	Len	33
2017-08-28T15:17:21.791	FE	19	0	0	A8	1	1	16	mavlink_param_value_t	param_value	0	param_count	289	param_index	142	param_id	THR_ACCEL_D	param_type	9		sig	Len	33
2017-08-28T15:17:21.791	FE	19	0	0	A9	1	1	16	mavlink_param_value_t	param_value	500	param_count	289	param_index	143	param_id	THR_ACCEL_IMAX	param_type	4		sig	Len	33
2017-08-28T15:17:21.884	FE	19	0	0	AA	1	1	16	mavlink_param_value_t	param_value	2	5	param_count	289	param_index	144	param_id	OF_RLL_P	param_type	9		sig	Len	33
2017-08-28T15:17:21.884	FE	19	0	0	AB	1	1	16	mavlink_param_value_t	param_value	0	5	param_count	289	param_index	145	param_id	OF_RLL_I	param_type	9		sig	Len	33
2017-08-28T15:17:22.009	FE	19	0	0	AC	1	1	16	mavlink_param_value_t	param_value	0	12	param_count	289	param_index	146	param_id	OF_RLL_D	param_type	9		sig	Len	33
2017-08-28T15:17:22.009	FE	19	0	0	AD	1	1	16	mavlink_param_value_t	param_value	100	param_count	289	param_index	147	param_id	OF_RLL_IMAX	param_type	4		sig	Len	33
2017-08-28T15:17:22.009	FE	19	0	0	AE	1	1	16	mavlink_param_value_t	param_value	2	5	param_count	289	param_index	148	param_id	OF_PIT_P	param_type	9		sig	Len	33
2017-08-28T15:17:22.009	FE	19	0	0	AF	1	1	16	mavlink_param_value_t	param_value	0	5	param_count	289	param_index	149	param_id	OF_PIT_I	param_type	9		sig	Len	33
2017-08-28T15:17:22.072	FE	9	0	0	3A	FF	BE	0	mavlink_heartbeat_t	custom_mode	0	type	6	autopilot	8	base_mode	0	system_status	0	mavlink_version	3		sig	Len	17
2017-08-28T15:17:22.103	FE	19	0	0	B0	1	1	16	mavlink_param_value_t	param_value	0	12	param_count	289	param_index	150	param_id	OF_PIT_D	param_type	9		sig	Len	33
2017-08-28T15:17:22.103	FE	19	0	0	B1	1	1	16	mavlink_param_value_t	param_value	100	param_count	289	param_index	151	param_id	OF_PIT_IMAX	param_type	4		sig	Len	33
2017-08-28T15:17:22.228	FE	19	0	0	B2	1	1	16	mavlink_param_value_t	param_value	4	5	param_count	289	param_index	152	param_id	STB_RLL_P	param_type	9		sig	Len	33
2017-08-28T15:17:22.228	FE	9	0	0	B3	1	1	0	mavlink_heartbeat_t	custom_mode	0	type	2	autopilot	3	base_mode	81	system_status	3	mavlink_version	3		sig	Len	17
2017-08-28T15:17:22.228	FE	19	0	0	B4	1	1	16	mavlink_param_value_t	param_value	0	param_count	289	param_index	153	param_id	STB_RLL_I	param_type	9		sig	Len	33
2017-08-28T15:17:22.228	FE	9	0	0	9	33	44	A6	mavlink_radio_t	rxerrors	0	fixed	0	rssi	174	remrssi	172	txbuf	100	noise	51	remnoise	26		sig	Len	17
2017-08-28T15:17:22.228	FE	9	0	0	9	33	44	6D	mavlink_radio_status_t	rxerrors	0	fixed	0	rssi	174	remrssi	172	txbuf	100	noise	51	remnoise	26		sig	Len	17
2017-08-28T15:17:22.321	FE	19	0	0	B5	1	1	16	mavlink_param_value_t	param_value	0	param_count	289	param_index	154	param_id	STB_RLL_IMAX	param_type	4		sig	Len	33
2017-08-28T15:17:22.462	FE	19	0	0	B6	1	1	16	mavlink_param_value_t	param_value	4	5	param_count	289	param_index	155	param_id	STB_PIT_P	param_type	9		sig	Len	33
2017-08-28T15:17:22.462	FE	19	0	0	B7	1	1	16	mavlink_param_value_t	param_value	0	param_count	289	param_index	156	param_id	STB_PIT_I	param_type	9		sig	Len	33
2017-08-28T15:17:22.462	FE	19	0	0	B8	1	1	16	mavlink_param_value_t	param_value	0	param_count	289	param_index	157	param_id	STB_PIT_IMAX	param_type	4		sig	Len	33
2017-08-28T15:17:22.508	FE	19	0	0	B9	1	1	16	mavlink_param_value_t	param_value	4	5	param_count	289	param_index	158	param_id	STB_YAW_P	param_type	9		sig	Len	33
2017-08-28T15:17:22.508	FE	19	0	0	BA	1	1	16	mavlink_param_value_t	param_value	0	param_count	289	param_index	159	param_id	STB_YAW_I	param_type	9		sig	Len	33
2017-08-28T15:17:22.508	FE	19	0	0	BB	1	1	16	mavlink_param_value_t	param_value	0	param_count	289	param_index	160	param_id	STB_YAW_IMAX	param_type	4		sig	Len	33
2017-08-28T15:17:22.508	FE	19	0	0	BC	1	1	16	mavlink_param_value_t	param_value	1	param_count	289	param_index	161	param_id	THR_ALT_P	param_type	9		sig	Len	33
2017-08-28T15:17:22.571	FE	19	0	0	BD	1	1	16	mavlink_param_value_t	param_value	0	param_count	289	param_index	162	param_id	THR_ALT_I	param_type	9		sig	Len	33
2017-08-28T15:17:22.571	FE	19	0	0	BE	1	1	16	mavlink_param_value_t	param_value	300	param_count	289	param_index	163	param_id	THR_ALT_IMAX	param_type	4		sig	Len	33
2017-08-28T15:17:22.664	FE	19	0	0	BF	1	1	16	mavlink_param_value_t	param_value	1	param_count	289	param_index	164	param_id	HLD_LAT_P	param_type	9		sig	Len	33
2017-08-28T15:17:22.680	FE	19	0	0	C0	1	1	16	mavlink_param_value_t	param_value	0	param_count	289	param_index	165	param_id	HLD_LAT_I	param_type	9		sig	Len	33
2017-08-28T15:17:22.711	FE	19	0	0	C1	1	1	16	mavlink_param_value_t	param_value	0	param_count	289	param_index	166	param_id	HLD_LAT_IMAX	param_type	4		sig	Len	33
2017-08-28T15:17:22.711	FE	19	0	0	C2	1	1	16	mavlink_param_value_t	param_value	1	param_count	289	param_index	167	param_id	HLD_LON_P	param_type	9		sig	Len	33
2017-08-28T15:17:22.789	FE	19	0	0	C3	1	1	16	mavlink_param_value_t	param_value	0	param_count	289	param_index	168	param_id	HLD_LON_I	param_type	9		sig	Len	33
2017-08-28T15:17:22.914	FE	19	0	0	C4	1	1	16	mavlink_param_value_t	param_value	0	param_count	289	param_index	169	param_id	HLD_LON_IMAX	param_type	4		sig	Len	33
2017-08-28T15:17:22.914	FE	19	0	0	C5	1	1	16	mavlink_param_value_t	param_value	0	param_count	289	param_index	170	param_id	CAM_TRIGG_TYPE	param_type	2		sig	Len	33
2017-08-28T15:17:23.023	FE	19	0	0	C6	1	1	16	mavlink_param_value_t	param_value	10	param_count	289	param_index	171	param_id	CAM_DURATION	param_type	2		sig	Len	33
2017-08-28T15:17:23.023	FE	19	0	0	C7	1	1	16	mavlink_param_value_t	param_value	1300	param_count	289	param_index	172	param_id	CAM_SERVO_ON	param_type	4		sig	Len	33
2017-08-28T15:17:23.070	FE	9	0	0	3B	FF	BE	0	mavlink_heartbeat_t	custom_mode	0	type	6	autopilot	8	base_mode	0	system_status	0	mavlink_version	3		sig	Len	17
2017-08-28T15:17:23.164	FE	19	0	0	C8	1	1	16	mavlink_param_value_t	param_value	1100	param_count	289	param_index	173	param_id	CAM_SERVO_OFF	param_type	4		sig	Len	33
2017-08-28T15:17:23.164	FE	19	0	0	C9	1	1	16	mavlink_param_value_t	param_value	0	param_count	289	param_index	174	param_id	CAM_TRIGG_DIST	param_type	9		sig	Len	33
2017-08-28T15:17:23.164	FE	19	0	0	CA	1	1	16	mavlink_param_value_t	param_value	13	param_count	289	param_index	175	param_id	RELAY_PIN	param_type	2		sig	Len	33
2017-08-28T15:17:23.210	FE	19	0	0	CB	1	1	16	mavlink_param_value_t	param_value	0	param_count	289	param_index	176	param_id	COMPASS_OFS_X	param_type	9		sig	Len	33
2017-08-28T15:17:23.210	FE	9	0	0	CC	1	1	0	mavlink_heartbeat_t	custom_mode	0	type	2	autopilot	3	base_mode	81	system_status	3	mavlink_version	3		sig	Len	17
2017-08-28T15:17:23.210	FE	19	0	0	CD	1	1	16	mavlink_param_value_t	param_value	0	param_count	289	param_index	177	param_id	COMPASS_OFS_Y	param_type	9		sig	Len	33
2017-08-28T15:17:23.210	FE	19	0	0	CE	1	1	16	mavlink_param_value_t	param_value	0	param_count	289	param_index	178	param_id	COMPASS_OFS_Z	param_type	9		sig	Len	33
2017-08-28T15:17:23.210	FE	19	0	0	CF	1	1	16	mavlink_param_value_t	param_value	-0	5025426	param_count	289	param_index	179	param_id	COMPASS_DEC	param_type	9		sig	Len	33
2017-08-28T15:17:23.226	FE	9	0	0	A	33	44	A6	mavlink_radio_t	rxerrors	0	fixed	0	rssi	174	remrssi	172	txbuf	100	noise	40	remnoise	24		sig	Len	17
2017-08-28T15:17:23.226	FE	9	0	0	A	33	44	6D	mavlink_radio_status_t	rxerrors	0	fixed	0	rssi	174	remrssi	172	txbuf	100	noise	40	remnoise	24		sig	Len	17
2017-08-28T15:17:23.288	FE	19	0	0	D0	1	1	16	mavlink_param_value_t	param_value	0	param_count	289	param_index	180	param_id	COMPASS_LEARN	param_type	2		sig	Len	33
2017-08-28T15:17:23.288	FE	19	0	0	D1	1	1	16	mavlink_param_value_t	param_value	1	param_count	289	param_index	181	param_id	COMPASS_USE	param_type	2		sig	Len	33
2017-08-28T15:17:23.288	FE	19	0	0	D2	1	1	16	mavlink_param_value_t	param_value	1	param_count	289	param_index	182	param_id	COMPASS_AUTODEC	param_type	2		sig	Len	33
2017-08-28T15:17:23.491	FE	19	0	0	D3	1	1	16	mavlink_param_value_t	param_value	0	param_count	289	param_index	183	param_id	COMPASS_MOTCT	param_type	2		sig	Len	33
2017-08-28T15:17:23.491	FE	19	0	0	D4	1	1	16	mavlink_param_value_t	param_value	0	param_count	289	param_index	184	param_id	COMPASS_MOT_X	param_type	9		sig	Len	33
2017-08-28T15:17:23.616	FE	19	0	0	D5	1	1	16	mavlink_param_value_t	param_value	0	param_count	289	param_index	185	param_id	COMPASS_MOT_Y	param_type	9		sig	Len	33
2017-08-28T15:17:23.616	FE	19	0	0	D6	1	1	16	mavlink_param_value_t	param_value	0	param_count	289	param_index	186	param_id	COMPASS_MOT_Z	param_type	9		sig	Len	33
2017-08-28T15:17:23.616	FE	19	0	0	D7	1	1	16	mavlink_param_value_t	param_value	0	param_count	289	param_index	187	param_id	COMPASS_ORIENT	param_type	2		sig	Len	33
2017-08-28T15:17:23.616	FE	19	0	0	D8	1	1	16	mavlink_param_value_t	param_value	0	param_count	289	param_index	188	param_id	COMPASS_EXTERNAL	param_type	2		sig	Len	33
2017-08-28T15:17:23.632	FE	19	0	0	D9	1	1	16	mavlink_param_value_t	param_value	88	param_count	289	param_index	189	param_id	INS_PRODUCT_ID	param_type	4		sig	Len	33
2017-08-28T15:17:23.663	FE	19	0	0	DA	1	1	16	mavlink_param_value_t	param_value	1	param_count	289	param_index	190	param_id	INS_ACCSCAL_X	param_type	9		sig	Len	33
2017-08-28T15:17:23.663	FE	19	0	0	DB	1	1	16	mavlink_param_value_t	param_value	1	param_count	289	param_index	191	param_id	INS_ACCSCAL_Y	param_type	9		sig	Len	33
2017-08-28T15:17:23.850	FE	19	0	0	DC	1	1	16	mavlink_param_value_t	param_value	1	param_count	289	param_index	192	param_id	INS_ACCSCAL_Z	param_type	9		sig	Len	33
2017-08-28T15:17:23.850	FE	19	0	0	DD	1	1	16	mavlink_param_value_t	param_value	0	param_count	289	param_index	193	param_id	INS_ACCOFFS_X	param_type	9		sig	Len	33
2017-08-28T15:17:23.850	FE	19	0	0	DE	1	1	16	mavlink_param_value_t	param_value	0	param_count	289	param_index	194	param_id	INS_ACCOFFS_Y	param_type	9		sig	Len	33
2017-08-28T15:17:23.912	FE	19	0	0	DF	1	1	16	mavlink_param_value_t	param_value	0	param_count	289	param_index	195	param_id	INS_ACCOFFS_Z	param_type	9		sig	Len	33
2017-08-28T15:17:23.912	FE	19	0	0	E0	1	1	16	mavlink_param_value_t	param_value	0	02200007	param_count	289	param_index	196	param_id	INS_GYROFFS_X	param_type	9		sig	Len	33
2017-08-28T15:17:23.912	FE	19	0	0	E1	1	1	16	mavlink_param_value_t	param_value	-0	04698397	param_count	289	param_index	197	param_id	INS_GYROFFS_Y	param_type	9		sig	Len	33
2017-08-28T15:17:24.068	FE	9	0	0	3C	FF	BE	0	mavlink_heartbeat_t	custom_mode	0	type	6	autopilot	8	base_mode	0	system_status	0	mavlink_version	3		sig	Len	17
2017-08-28T15:17:24.084	FE	19	0	0	E2	1	1	16	mavlink_param_value_t	param_value	0	0002447705	param_count	289	param_index	198	param_id	INS_GYROFFS_Z	param_type	9		sig	Len	33
2017-08-28T15:17:24.084	FE	19	0	0	E3	1	1	16	mavlink_param_value_t	param_value	0	param_count	289	param_index	199	param_id	INS_MPU6K_FILTER	param_type	2		sig	Len	33
2017-08-28T15:17:24.084	FE	19	0	0	E4	1	1	16	mavlink_param_value_t	param_value	2	5	param_count	289	param_index	200	param_id	INAV_TC_XY	param_type	9		sig	Len	33
2017-08-28T15:17:24.115	FE	9	0	0	E5	1	1	0	mavlink_heartbeat_t	custom_mode	0	type	2	autopilot	3	base_mode	81	system_status	3	mavlink_version	3		sig	Len	17
2017-08-28T15:17:24.115	FE	19	0	0	E6	1	1	16	mavlink_param_value_t	param_value	5	param_count	289	param_index	201	param_id	INAV_TC_Z	param_type	9		sig	Len	33
2017-08-28T15:17:24.131	FE	19	0	0	E7	1	1	16	mavlink_param_value_t	param_value	500	param_count	289	param_index	202	param_id	WPNAV_SPEED	param_type	9		sig	Len	33
2017-08-28T15:17:24.162	FE	9	0	0	B	33	44	A6	mavlink_radio_t	rxerrors	0	fixed	0	rssi	174	remrssi	172	txbuf	100	noise	48	remnoise	23		sig	Len	17
2017-08-28T15:17:24.162	FE	9	0	0	B	33	44	6D	mavlink_radio_status_t	rxerrors	0	fixed	0	rssi	174	remrssi	172	txbuf	100	noise	48	remnoise	23		sig	Len	17
2017-08-28T15:17:24.193	FE	19	0	0	E8	1	1	16	mavlink_param_value_t	param_value	200	param_count	289	param_index	203	param_id	WPNAV_RADIUS	param_type	9		sig	Len	33
2017-08-28T15:17:24.302	FE	19	0	0	E9	1	1	16	mavlink_param_value_t	param_value	249	param_count	289	param_index	204	param_id	WPNAV_SPEED_UP	param_type	9		sig	Len	33
2017-08-28T15:17:24.302	FE	19	0	0	EA	1	1	16	mavlink_param_value_t	param_value	150	param_count	289	param_index	205	param_id	WPNAV_SPEED_DN	param_type	9		sig	Len	33
2017-08-28T15:17:24.302	FE	19	0	0	EB	1	1	16	mavlink_param_value_t	param_value	494	param_count	289	param_index	206	param_id	WPNAV_LOIT_SPEED	param_type	9		sig	Len	33
2017-08-28T15:17:24.412	FE	19	0	0	EC	1	1	16	mavlink_param_value_t	param_value	100	param_count	289	param_index	207	param_id	WPNAV_ACCEL	param_type	9		sig	Len	33
2017-08-28T15:17:24.536	FE	19	0	0	ED	1	1	16	mavlink_param_value_t	param_value	2	param_count	289	param_index	208	param_id	SR0_RAW_SENS	param_type	4		sig	Len	33
2017-08-28T15:17:24.536	FE	19	0	0	EE	1	1	16	mavlink_param_value_t	param_value	2	param_count	289	param_index	209	param_id	SR0_EXT_STAT	param_type	4		sig	Len	33
2017-08-28T15:17:24.536	FE	19	0	0	EF	1	1	16	mavlink_param_value_t	param_value	2	param_count	289	param_index	210	param_id	SR0_RC_CHAN	param_type	4		sig	Len	33
2017-08-28T15:17:24.552	FE	19	0	0	F0	1	1	16	mavlink_param_value_t	param_value	0	param_count	289	param_index	211	param_id	SR0_RAW_CTRL	param_type	4		sig	Len	33
2017-08-28T15:17:24.552	FE	19	0	0	F1	1	1	16	mavlink_param_value_t	param_value	2	param_count	289	param_index	212	param_id	SR0_POSITION	param_type	4		sig	Len	33
2017-08-28T15:17:24.583	FE	19	0	0	F2	1	1	16	mavlink_param_value_t	param_value	10	param_count	289	param_index	213	param_id	SR0_EXTRA1	param_type	4		sig	Len	33
2017-08-28T15:17:24.599	FE	19	0	0	F3	1	1	16	mavlink_param_value_t	param_value	10	param_count	289	param_index	214	param_id	SR0_EXTRA2	param_type	4		sig	Len	33
2017-08-28T15:17:24.630	FE	19	0	0	F4	1	1	16	mavlink_param_value_t	param_value	2	param_count	289	param_index	215	param_id	SR0_EXTRA3	param_type	4		sig	Len	33
2017-08-28T15:17:24.770	FE	19	0	0	F5	1	1	16	mavlink_param_value_t	param_value	10	param_count	289	param_index	216	param_id	SR0_PARAMS	param_type	4		sig	Len	33
2017-08-28T15:17:24.770	FE	19	0	0	F6	1	1	16	mavlink_param_value_t	param_value	0	param_count	289	param_index	217	param_id	SR1_RAW_SENS	param_type	4		sig	Len	33
2017-08-28T15:17:24.770	FE	19	0	0	F7	1	1	16	mavlink_param_value_t	param_value	0	param_count	289	param_index	218	param_id	SR1_EXT_STAT	param_type	4		sig	Len	33
2017-08-28T15:17:24.864	FE	19	0	0	F8	1	1	16	mavlink_param_value_t	param_value	0	param_count	289	param_index	219	param_id	SR1_RC_CHAN	param_type	4		sig	Len	33
2017-08-28T15:17:25.004	FE	19	0	0	F9	1	1	16	mavlink_param_value_t	param_value	0	param_count	289	param_index	220	param_id	SR1_RAW_CTRL	param_type	4		sig	Len	33
2017-08-28T15:17:25.004	FE	19	0	0	FA	1	1	16	mavlink_param_value_t	param_value	0	param_count	289	param_index	221	param_id	SR1_POSITION	param_type	4		sig	Len	33
2017-08-28T15:17:25.004	FE	19	0	0	FB	1	1	16	mavlink_param_value_t	param_value	0	param_count	289	param_index	222	param_id	SR1_EXTRA1	param_type	4		sig	Len	33
2017-08-28T15:17:25.020	FE	19	0	0	FC	1	1	16	mavlink_param_value_t	param_value	0	param_count	289	param_index	223	param_id	SR1_EXTRA2	param_type	4		sig	Len	33
2017-08-28T15:17:25.020	FE	19	0	0	FD	1	1	16	mavlink_param_value_t	param_value	0	param_count	289	param_index	224	param_id	SR1_EXTRA3	param_type	4		sig	Len	33
2017-08-28T15:17:25.067	FE	9	0	0	3D	FF	BE	0	mavlink_heartbeat_t	custom_mode	0	type	6	autopilot	8	base_mode	0	system_status	0	mavlink_version	3		sig	Len	17
2017-08-28T15:17:25.098	FE	19	0	0	FE	1	1	16	mavlink_param_value_t	param_value	0	param_count	289	param_index	225	param_id	SR1_PARAMS	param_type	4		sig	Len	33
2017-08-28T15:17:25.098	FE	19	0	0	FF	1	1	16	mavlink_param_value_t	param_value	1	param_count	289	param_index	226	param_id	AHRS_GPS_GAIN	param_type	9		sig	Len	33
2017-08-28T15:17:25.238	FE	19	0	0	0	1	1	16	mavlink_param_value_t	param_value	1	param_count	289	param_index	227	param_id	AHRS_GPS_USE	param_type	2		sig	Len	33
2017-08-28T15:17:25.238	FE	9	0	0	1	1	1	0	mavlink_heartbeat_t	custom_mode	0	type	2	autopilot	3	base_mode	81	system_status	3	mavlink_version	3		sig	Len	17
2017-08-28T15:17:25.238	FE	19	0	0	2	1	1	16	mavlink_param_value_t	param_value	0	1	param_count	289	param_index	228	param_id	AHRS_YAW_P	param_type	9		sig	Len	33
2017-08-28T15:17:25.238	FE	9	0	0	C	33	44	A6	mavlink_radio_t	rxerrors	0	fixed	0	rssi	174	remrssi	172	txbuf	100	noise	47	remnoise	28		sig	Len	17
2017-08-28T15:17:25.238	FE	9	0	0	C	33	44	6D	mavlink_radio_status_t	rxerrors	0	fixed	0	rssi	174	remrssi	172	txbuf	100	noise	47	remnoise	28		sig	Len	17
2017-08-28T15:17:25.332	FE	19	0	0	3	1	1	16	mavlink_param_value_t	param_value	0	1	param_count	289	param_index	229	param_id	AHRS_RP_P	param_type	9		sig	Len	33
2017-08-28T15:17:25.457	FE	19	0	0	4	1	1	16	mavlink_param_value_t	param_value	0	param_count	289	param_index	230	param_id	AHRS_WIND_MAX	param_type	2		sig	Len	33
2017-08-28T15:17:25.457	FE	19	0	0	5	1	1	16	mavlink_param_value_t	param_value	0	param_count	289	param_index	231	param_id	AHRS_TRIM_X	param_type	9		sig	Len	33
2017-08-28T15:17:25.457	FE	19	0	0	6	1	1	16	mavlink_param_value_t	param_value	0	param_count	289	param_index	232	param_id	AHRS_TRIM_Y	param_type	9		sig	Len	33
2017-08-28T15:17:25.504	FE	19	0	0	7	1	1	16	mavlink_param_value_t	param_value	0	param_count	289	param_index	233	param_id	AHRS_TRIM_Z	param_type	9		sig	Len	33
2017-08-28T15:17:25.504	FE	19	0	0	8	1	1	16	mavlink_param_value_t	param_value	0	param_count	289	param_index	234	param_id	AHRS_ORIENTATION	param_type	2		sig	Len	33
2017-08-28T15:17:25.504	FE	19	0	0	9	1	1	16	mavlink_param_value_t	param_value	0	1	param_count	289	param_index	235	param_id	AHRS_COMP_BETA	param_type	9		sig	Len	33
2017-08-28T15:17:25.504	FE	19	0	0	A	1	1	16	mavlink_param_value_t	param_value	6	param_count	289	param_index	236	param_id	AHRS_GPS_MINSATS	param_type	2		sig	Len	33
2017-08-28T15:17:25.566	FE	19	0	0	B	1	1	16	mavlink_param_value_t	param_value	2	param_count	289	param_index	237	param_id	AHRS_GPS_DELAY	param_type	2		sig	Len	33
2017-08-28T15:17:25.566	FE	19	0	0	C	1	1	16	mavlink_param_value_t	param_value	0	param_count	289	param_index	238	param_id	MNT_MODE	param_type	2		sig	Len	33
2017-08-28T15:17:25.660	FE	19	0	0	D	1	1	16	mavlink_param_value_t	param_value	0	param_count	289	param_index	239	param_id	MNT_RETRACT_X	param_type	9		sig	Len	33
2017-08-28T15:17:25.675	FE	19	0	0	E	1	1	16	mavlink_param_value_t	param_value	0	param_count	289	param_index	240	param_id	MNT_RETRACT_Y	param_type	9		sig	Len	33
2017-08-28T15:17:25.706	FE	19	0	0	F	1	1	16	mavlink_param_value_t	param_value	0	param_count	289	param_index	241	param_id	MNT_RETRACT_Z	param_type	9		sig	Len	33
2017-08-28T15:17:25.706	FE	19	0	0	10	1	1	16	mavlink_param_value_t	param_value	0	param_count	289	param_index	242	param_id	MNT_NEUTRAL_X	param_type	9		sig	Len	33
2017-08-28T15:17:25.784	FE	19	0	0	11	1	1	16	mavlink_param_value_t	param_value	0	param_count	289	param_index	243	param_id	MNT_NEUTRAL_Y	param_type	9		sig	Len	33
2017-08-28T15:17:25.909	FE	19	0	0	12	1	1	16	mavlink_param_value_t	param_value	0	param_count	289	param_index	244	param_id	MNT_NEUTRAL_Z	param_type	9		sig	Len	33
2017-08-28T15:17:25.909	FE	19	0	0	13	1	1	16	mavlink_param_value_t	param_value	0	param_count	289	param_index	245	param_id	MNT_CONTROL_X	param_type	9		sig	Len	33
2017-08-28T15:17:26.034	FE	19	0	0	14	1	1	16	mavlink_param_value_t	param_value	0	param_count	289	param_index	246	param_id	MNT_CONTROL_Y	param_type	9		sig	Len	33
2017-08-28T15:17:26.034	FE	19	0	0	15	1	1	16	mavlink_param_value_t	param_value	0	param_count	289	param_index	247	param_id	MNT_CONTROL_Z	param_type	9		sig	Len	33
2017-08-28T15:17:26.065	FE	9	0	0	3E	FF	BE	0	mavlink_heartbeat_t	custom_mode	0	type	6	autopilot	8	base_mode	0	system_status	0	mavlink_version	3		sig	Len	17
2017-08-28T15:17:26.159	FE	19	0	0	16	1	1	16	mavlink_param_value_t	param_value	0	param_count	289	param_index	248	param_id	MNT_STAB_ROLL	param_type	2		sig	Len	33
2017-08-28T15:17:26.159	FE	19	0	0	17	1	1	16	mavlink_param_value_t	param_value	0	param_count	289	param_index	249	param_id	MNT_STAB_TILT	param_type	2		sig	Len	33
2017-08-28T15:17:26.159	FE	19	0	0	18	1	1	16	mavlink_param_value_t	param_value	0	param_count	289	param_index	250	param_id	MNT_STAB_PAN	param_type	2		sig	Len	33
2017-08-28T15:17:26.206	FE	19	0	0	19	1	1	16	mavlink_param_value_t	param_value	0	param_count	289	param_index	251	param_id	MNT_RC_IN_ROLL	param_type	2		sig	Len	33
2017-08-28T15:17:26.206	FE	9	0	0	1A	1	1	0	mavlink_heartbeat_t	custom_mode	0	type	2	autopilot	3	base_mode	81	system_status	3	mavlink_version	3		sig	Len	17
2017-08-28T15:17:26.206	FE	19	0	0	1B	1	1	16	mavlink_param_value_t	param_value	-4500	param_count	289	param_index	252	param_id	MNT_ANGMIN_ROL	param_type	4		sig	Len	33
2017-08-28T15:17:26.206	FE	19	0	0	1C	1	1	16	mavlink_param_value_t	param_value	4500	param_count	289	param_index	253	param_id	MNT_ANGMAX_ROL	param_type	4		sig	Len	33
2017-08-28T15:17:26.206	FE	19	0	0	1D	1	1	16	mavlink_param_value_t	param_value	0	param_count	289	param_index	254	param_id	MNT_RC_IN_TILT	param_type	2		sig	Len	33
2017-08-28T15:17:26.237	FE	9	0	0	D	33	44	A6	mavlink_radio_t	rxerrors	0	fixed	0	rssi	174	remrssi	173	txbuf	100	noise	45	remnoise	26		sig	Len	17
2017-08-28T15:17:26.237	FE	9	0	0	D	33	44	6D	mavlink_radio_status_t	rxerrors	0	fixed	0	rssi	174	remrssi	173	txbuf	100	noise	45	remnoise	26		sig	Len	17
2017-08-28T15:17:26.268	FE	19	0	0	1E	1	1	16	mavlink_param_value_t	param_value	-4500	param_count	289	param_index	255	param_id	MNT_ANGMIN_TIL	param_type	4		sig	Len	33
2017-08-28T15:17:26.299	FE	19	0	0	1F	1	1	16	mavlink_param_value_t	param_value	4500	param_count	289	param_index	256	param_id	MNT_ANGMAX_TIL	param_type	4		sig	Len	33
2017-08-28T15:17:26.299	FE	19	0	0	20	1	1	16	mavlink_param_value_t	param_value	0	param_count	289	param_index	257	param_id	MNT_RC_IN_PAN	param_type	2		sig	Len	33
2017-08-28T15:17:26.486	FE	19	0	0	21	1	1	16	mavlink_param_value_t	param_value	-4500	param_count	289	param_index	258	param_id	MNT_ANGMIN_PAN	param_type	4		sig	Len	33
2017-08-28T15:17:26.486	FE	19	0	0	22	1	1	16	mavlink_param_value_t	param_value	4500	param_count	289	param_index	259	param_id	MNT_ANGMAX_PAN	param_type	4		sig	Len	33
2017-08-28T15:17:26.627	FE	19	0	0	23	1	1	16	mavlink_param_value_t	param_value	0	param_count	289	param_index	260	param_id	MNT_JSTICK_SPD	param_type	2		sig	Len	33
2017-08-28T15:17:26.627	FE	19	0	0	24	1	1	16	mavlink_param_value_t	param_value	0	param_count	289	param_index	261	param_id	BATT_MONITOR	param_type	2		sig	Len	33
2017-08-28T15:17:26.627	FE	19	0	0	25	1	1	16	mavlink_param_value_t	param_value	13	param_count	289	param_index	262	param_id	BATT_VOLT_PIN	param_type	2		sig	Len	33
2017-08-28T15:17:26.627	FE	19	0	0	26	1	1	16	mavlink_param_value_t	param_value	12	param_count	289	param_index	263	param_id	BATT_CURR_PIN	param_type	2		sig	Len	33
2017-08-28T15:17:26.627	FE	19	0	0	27	1	1	16	mavlink_param_value_t	param_value	10	1	param_count	289	param_index	264	param_id	BATT_VOLT_MULT	param_type	9		sig	Len	33
2017-08-28T15:17:26.658	FE	19	0	0	28	1	1	16	mavlink_param_value_t	param_value	17	param_count	289	param_index	265	param_id	BATT_AMP_PERVOLT	param_type	9		sig	Len	33
2017-08-28T15:17:26.658	FE	19	0	0	29	1	1	16	mavlink_param_value_t	param_value	0	param_count	289	param_index	266	param_id	BATT_AMP_OFFSET	param_type	9		sig	Len	33
2017-08-28T15:17:26.845	FE	19	0	0	2A	1	1	16	mavlink_param_value_t	param_value	3300	param_count	289	param_index	267	param_id	BATT_CAPACITY	param_type	6		sig	Len	33
2017-08-28T15:17:26.845	FE	19	0	0	2B	1	1	16	mavlink_param_value_t	param_value	50464	83	param_count	289	param_index	268	param_id	GND_ABS_PRESS	param_type	9		sig	Len	33
2017-08-28T15:17:26.845	FE	19	0	0	2C	1	1	16	mavlink_param_value_t	param_value	19	89386	param_count	289	param_index	269	param_id	GND_TEMP	param_type	9		sig	Len	33
2017-08-28T15:17:26.892	FE	19	0	0	2D	1	1	16	mavlink_param_value_t	param_value	0	param_count	289	param_index	270	param_id	GND_ALT_OFFSET	param_type	2		sig	Len	33
2017-08-28T15:17:26.892	FE	19	0	0	2E	1	1	16	mavlink_param_value_t	param_value	0	param_count	289	param_index	271	param_id	SCHED_DEBUG	param_type	2		sig	Len	33
2017-08-28T15:17:26.892	FE	19	0	0	2F	1	1	16	mavlink_param_value_t	param_value	0	param_count	289	param_index	272	param_id	FENCE_ENABLE	param_type	2		sig	Len	33
2017-08-28T15:17:27.064	FE	9	0	0	3F	FF	BE	0	mavlink_heartbeat_t	custom_mode	0	type	6	autopilot	8	base_mode	0	system_status	0	mavlink_version	3		sig	Len	17
2017-08-28T15:17:27.079	FE	19	0	0	30	1	1	16	mavlink_param_value_t	param_value	3	param_count	289	param_index	273	param_id	FENCE_TYPE	param_type	2		sig	Len	33
2017-08-28T15:17:27.079	FE	19	0	0	31	1	1	16	mavlink_param_value_t	param_value	1	param_count	289	param_index	274	param_id	FENCE_ACTION	param_type	2		sig	Len	33
2017-08-28T15:17:27.079	FE	19	0	0	32	1	1	16	mavlink_param_value_t	param_value	100	param_count	289	param_index	275	param_id	FENCE_ALT_MAX	param_type	9		sig	Len	33
2017-08-28T15:17:27.110	FE	9	0	0	33	1	1	0	mavlink_heartbeat_t	custom_mode	0	type	2	autopilot	3	base_mode	81	system_status	3	mavlink_version	3		sig	Len	17
2017-08-28T15:17:27.110	FE	19	0	0	34	1	1	16	mavlink_param_value_t	param_value	150	param_count	289	param_index	276	param_id	FENCE_RADIUS	param_type	9		sig	Len	33
2017-08-28T15:17:27.126	FE	19	0	0	35	1	1	16	mavlink_param_value_t	param_value	2	param_count	289	param_index	277	param_id	FENCE_MARGIN	param_type	9		sig	Len	33
2017-08-28T15:17:27.157	FE	9	0	0	E	33	44	A6	mavlink_radio_t	rxerrors	0	fixed	0	rssi	174	remrssi	173	txbuf	100	noise	62	remnoise	28		sig	Len	17
2017-08-28T15:17:27.157	FE	9	0	0	E	33	44	6D	mavlink_radio_status_t	rxerrors	0	fixed	0	rssi	174	remrssi	173	txbuf	100	noise	62	remnoise	28		sig	Len	17
2017-08-28T15:17:27.188	FE	19	0	0	36	1	1	16	mavlink_param_value_t	param_value	1	param_count	289	param_index	278	param_id	GPSGLITCH_ENABLE	param_type	2		sig	Len	33
2017-08-28T15:17:27.313	FE	19	0	0	37	1	1	16	mavlink_param_value_t	param_value	200	param_count	289	param_index	279	param_id	GPSGLITCH_RADIUS	param_type	9		sig	Len	33
2017-08-28T15:17:27.313	FE	19	0	0	38	1	1	16	mavlink_param_value_t	param_value	1000	param_count	289	param_index	280	param_id	GPSGLITCH_ACCEL	param_type	9		sig	Len	33
2017-08-28T15:17:27.313	FE	19	0	0	39	1	1	16	mavlink_param_value_t	param_value	1	param_count	289	param_index	281	param_id	MOT_TCRV_ENABLE	param_type	2		sig	Len	33
2017-08-28T15:17:27.391	FE	19	0	0	3A	1	1	16	mavlink_param_value_t	param_value	52	param_count	289	param_index	282	param_id	MOT_TCRV_MIDPCT	param_type	2		sig	Len	33
2017-08-28T15:17:27.532	FE	19	0	0	3B	1	1	16	mavlink_param_value_t	param_value	93	param_count	289	param_index	283	param_id	MOT_TCRV_MAXPCT	param_type	2		sig	Len	33
2017-08-28T15:17:27.532	FE	19	0	0	3C	1	1	16	mavlink_param_value_t	param_value	70	param_count	289	param_index	284	param_id	MOT_SPIN_ARMED	param_type	4		sig	Len	33
2017-08-28T15:17:27.532	FE	19	0	0	3D	1	1	16	mavlink_param_value_t	param_value	1	param_count	289	param_index	285	param_id	RCMAP_ROLL	param_type	2		sig	Len	33
2017-08-28T15:17:27.547	FE	19	0	0	3E	1	1	16	mavlink_param_value_t	param_value	2	param_count	289	param_index	286	param_id	RCMAP_PITCH	param_type	2		sig	Len	33
2017-08-28T15:17:27.547	FE	19	0	0	3F	1	1	16	mavlink_param_value_t	param_value	3	param_count	289	param_index	287	param_id	RCMAP_THROTTLE	param_type	2		sig	Len	33
2017-08-28T15:17:27.641	FE	19	0	0	40	1	1	16	mavlink_param_value_t	param_value	4	param_count	289	param_index	288	param_id	RCMAP_YAW	param_type	2		sig	Len	33
2017-08-28T15:17:27.641	FE	14	0	0	40	FF	BE	14	mavlink_param_request_read_t	param_index	128	target_system	1	target_component	1	param_id			sig	Len	28
2017-08-28T15:17:27.641	FE	1A	0	0	41	1	1	1B	mavlink_raw_imu_t	time_usec	1624630450	xacc	191	yacc	-77	zacc	-960	xgyro	-5	ygyro	46	zgyro	0	xmag	249	ymag	-3	zmag	-136		sig	Len	34
2017-08-28T15:17:27.641	FE	14	0	0	41	FF	BE	14	mavlink_param_request_read_t	param_index	128	target_system	1	target_component	1	param_id			sig	Len	28
2017-08-28T15:17:27.750	FE	E	0	0	42	1	1	1D	mavlink_scaled_pressure_t	time_boot_ms	1624630	press_abs	507	1972	press_diff	2	548867	temperature	2451		sig	Len	22
2017-08-28T15:17:27.750	FE	14	0	0	42	FF	BE	14	mavlink_param_request_read_t	param_index	128	target_system	1	target_component	1	param_id			sig	Len	28
2017-08-28T15:17:27.750	FE	2A	0	0	43	1	1	96	mavlink_sensor_offsets_t	mag_declination	-0	5025426	raw_press	50719	raw_temp	2451	gyro_cal_x	0	02200007	gyro_cal_y	-0	04698397	gyro_cal_z	0	0002447705	accel_cal_x	0	accel_cal_y	0	accel_cal_z	0	mag_ofs_x	0	mag_ofs_y	0	mag_ofs_z	0		sig	Len	50
2017-08-28T15:17:27.750	FE	14	0	0	43	FF	BE	14	mavlink_param_request_read_t	param_index	128	target_system	1	target_component	1	param_id			sig	Len	28
2017-08-28T15:17:27.797	FE	1C	0	0	44	1	1	A3	mavlink_ahrs_t	omegaIx	0	005445314	omegaIy	-0	02426096	omegaIz	-0	003099869	accel_weight	1	renorm_val	0	error_rp	0	002984622	error_yaw	0	02708182		sig	Len	36
2017-08-28T15:17:27.797	FE	14	0	0	44	FF	BE	14	mavlink_param_request_read_t	param_index	128	target_system	1	target_component	1	param_id			sig	Len	28
2017-08-28T15:17:27.797	FE	3	0	0	45	1	1	A5	mavlink_hwstatus_t	Vcc	5214	I2Cerr	0		sig	Len	11
2017-08-28T15:17:27.797	FE	14	0	0	45	FF	BE	14	mavlink_param_request_read_t	param_index	128	target_system	1	target_component	1	param_id			sig	Len	28
2017-08-28T15:17:27.797	FE	C	0	0	46	1	1	2	mavlink_system_time_t	time_unix_usec	1503926198621000	time_boot_ms	1624650		sig	Len	20
2017-08-28T15:17:27.797	FE	14	0	0	46	FF	BE	14	mavlink_param_request_read_t	param_index	128	target_system	1	target_component	1	param_id			sig	Len	28
2017-08-28T15:17:27.797	FE	15	0	0	47	1	1	24	mavlink_servo_output_raw_t	time_usec	1624651074	servo1_raw	1100	servo2_raw	1100	servo3_raw	1100	servo4_raw	1100	servo5_raw	0	servo6_raw	0	servo7_raw	0	servo8_raw	0	port	0	servo9_raw	17305	servo10_raw	46139	servo11_raw	56794	servo12_raw	64828	servo13_raw	65535	servo14_raw	767	servo15_raw	0	servo16_raw	65024		sig	Len	29
2017-08-28T15:17:27.797	FE	14	0	0	47	FF	BE	14	mavlink_param_request_read_t	param_index	128	target_system	1	target_component	1	param_id			sig	Len	28
2017-08-28T15:17:27.828	FE	16	0	0	48	1	1	23	mavlink_rc_channels_raw_t	time_boot_ms	1624651	chan1_raw	0	chan2_raw	0	chan3_raw	0	chan4_raw	0	chan5_raw	0	chan6_raw	0	chan7_raw	0	chan8_raw	0	port	0	rssi	0		sig	Len	30
2017-08-28T15:17:27.828	FE	14	0	0	48	FF	BE	14	mavlink_param_request_read_t	param_index	128	target_system	1	target_component	1	param_id			sig	Len	28
2017-08-28T15:17:27.828	FE	1C	0	0	49	1	1	1E	mavlink_attitude_t	time_boot_ms	1624688	roll	0	06430518	pitch	0	1937573	yaw	-0	4929843	rollspeed	0	004605412	pitchspeed	0	07891056	yawspeed	0	001351559		sig	Len	36
2017-08-28T15:17:27.828	FE	14	0	0	49	FF	BE	14	mavlink_param_request_read_t	param_index	128	target_system	1	target_component	1	param_id			sig	Len	28
2017-08-28T15:17:27.828	FE	14	0	0	4A	1	1	4A	mavlink_vfr_hud_t	airspeed	0	12	groundspeed	0	12	alt	-43	02	climb	0	1	heading	331	throttle	0		sig	Len	28
2017-08-28T15:17:27.828	FE	14	0	0	4A	FF	BE	14	mavlink_param_request_read_t	param_index	128	target_system	1	target_component	1	param_id			sig	Len	28
2017-08-28T15:17:27.890	FE	1C	0	0	4B	1	1	1E	mavlink_attitude_t	time_boot_ms	1624809	roll	0	06472393	pitch	0	193322	yaw	-0	4936858	rollspeed	-0	002312014	pitchspeed	0	00281886	yawspeed	0	008268986		sig	Len	36
2017-08-28T15:17:27.890	FE	14	0	0	4B	FF	BE	14	mavlink_param_request_read_t	param_index	128	target_system	1	target_component	1	param_id			sig	Len	28
2017-08-28T15:17:27.890	FE	14	0	0	4C	1	1	4A	mavlink_vfr_hud_t	airspeed	0	12	groundspeed	0	12	alt	-43	02	climb	0	1	heading	331	throttle	0		sig	Len	28
2017-08-28T15:17:27.890	FE	14	0	0	4C	FF	BE	14	mavlink_param_request_read_t	param_index	128	target_system	1	target_component	1	param_id			sig	Len	28
2017-08-28T15:17:27.937	FE	19	0	0	4D	1	1	16	mavlink_param_value_t	param_value	1	param_count	289	param_index	128	param_id	LOITER_LAT_P	param_type	9		sig	Len	33
2017-08-28T15:17:28.046	FE	19	0	0	4E	1	1	16	mavlink_param_value_t	param_value	1	param_count	289	param_index	128	param_id	LOITER_LAT_P	param_type	9		sig	Len	33
2017-08-28T15:17:28.046	FE	1C	0	0	4F	1	1	1E	mavlink_attitude_t	time_boot_ms	1624941	roll	0	06519983	pitch	0	1932369	yaw	-0	4959632	rollspeed	-0	003376232	pitchspeed	0	01266289	yawspeed	0	006406601		sig	Len	36
2017-08-28T15:17:28.046	FE	19	0	0	50	1	1	16	mavlink_param_value_t	param_value	1	param_count	289	param_index	128	param_id	LOITER_LAT_P	param_type	9		sig	Len	33
2017-08-28T15:17:28.046	FE	14	0	0	51	1	1	4A	mavlink_vfr_hud_t	airspeed	0	1	groundspeed	0	1	alt	-43	climb	0	1	heading	331	throttle	0		sig	Len	28
2017-08-28T15:17:28.062	FE	9	0	0	4D	FF	BE	0	mavlink_heartbeat_t	custom_mode	0	type	6	autopilot	8	base_mode	0	system_status	0	mavlink_version	3		sig	Len	17
2017-08-28T15:17:28.156	FE	1C	0	0	52	1	1	1E	mavlink_attitude_t	time_boot_ms	1625058	roll	0	06623935	pitch	0	1931495	yaw	-0	4964268	rollspeed	0	0008806456	pitchspeed	0	04113076	yawspeed	0	002947888		sig	Len	36
2017-08-28T15:17:28.156	FE	14	0	0	53	1	1	4A	mavlink_vfr_hud_t	airspeed	0	12	groundspeed	0	12	alt	-43	climb	0	09	heading	331	throttle	0		sig	Len	28
2017-08-28T15:17:28.156	FE	1F	0	0	54	1	1	1	mavlink_sys_status_t	onboard_control_sensors_present	64559	onboard_control_sensors_enabled	39983	onboard_control_sensors_health	64559	load	642	voltage_battery	0	current_battery	-1	drop_rate_comm	0	errors_comm	0	errors_count1	0	errors_count2	0	errors_count3	0	errors_count4	0	battery_remaining	255		sig	Len	39
2017-08-28T15:17:28.156	FE	4	0	0	55	1	1	98	mavlink_meminfo_t	brkval	7206	freemem	906	freemem32	0		sig	Len	12
2017-08-28T15:17:28.171	FE	2	0	0	56	1	1	2A	mavlink_mission_current_t	seq	0		sig	Len	10
2017-08-28T15:17:28.171	FE	1E	0	0	57	1	1	18	mavlink_gps_raw_int_t	time_usec	1625058000	lat	645874136	lon	-502234954	alt	3240	eph	136	epv	65535	vel	12	cog	35854	fix_type	3	satellites_visible	12		sig	Len	38
2017-08-28T15:17:28.171	FE	1A	0	0	58	1	1	3E	mavlink_nav_controller_output_t	nav_roll	0	nav_pitch	0	alt_error	0	aspd_error	0	xtrack_error	0	nav_bearing	0	target_bearing	0	wp_dist	0		sig	Len	34
2017-08-28T15:17:28.218	FE	19	0	0	59	1	1	16	mavlink_param_value_t	param_value	1	param_count	289	param_index	128	param_id	LOITER_LAT_P	param_type	9		sig	Len	33
2017-08-28T15:17:28.218	FE	1C	0	0	5A	1	1	21	mavlink_global_position_int_t	time_boot_ms	1625058	lat	645874130	lon	-502234970	alt	3240	relative_alt	-43000	vx	-4	vy	-11	vz	8	hdg	35854		sig	Len	36
2017-08-28T15:17:28.265	FE	19	0	0	5B	1	1	16	mavlink_param_value_t	param_value	1	param_count	289	param_index	128	param_id	LOITER_LAT_P	param_type	9		sig	Len	33
2017-08-28T15:17:28.265	FE	19	0	0	5C	1	1	16	mavlink_param_value_t	param_value	1	param_count	289	param_index	128	param_id	LOITER_LAT_P	param_type	9		sig	Len	33
2017-08-28T15:17:28.265	FE	19	0	0	5D	1	1	16	mavlink_param_value_t	param_value	1	param_count	289	param_index	128	param_id	LOITER_LAT_P	param_type	9		sig	Len	33
2017-08-28T15:17:28.265	FE	9	0	0	5E	1	1	0	mavlink_heartbeat_t	custom_mode	0	type	2	autopilot	3	base_mode	81	system_status	3	mavlink_version	3		sig	Len	17
2017-08-28T15:17:28.296	FE	19	0	0	5F	1	1	16	mavlink_param_value_t	param_value	1	param_count	289	param_index	128	param_id	LOITER_LAT_P	param_type	9		sig	Len	33
2017-08-28T15:17:28.296	FE	19	0	0	60	1	1	16	mavlink_param_value_t	param_value	1	param_count	289	param_index	128	param_id	LOITER_LAT_P	param_type	9		sig	Len	33
2017-08-28T15:17:28.296	FE	19	0	0	61	1	1	16	mavlink_param_value_t	param_value	1	param_count	289	param_index	128	param_id	LOITER_LAT_P	param_type	9		sig	Len	33
2017-08-28T15:17:28.374	FE	1A	0	0	62	1	1	1B	mavlink_raw_imu_t	time_usec	1625192659	xacc	185	yacc	-54	zacc	-970	xgyro	1	ygyro	25	zgyro	4	xmag	248	ymag	-10	zmag	-135		sig	Len	34
2017-08-28T15:17:28.374	FE	E	0	0	63	1	1	1D	mavlink_scaled_pressure_t	time_boot_ms	1625192	press_abs	507	1823	press_diff	2	534023	temperature	2452		sig	Len	22
2017-08-28T15:17:28.374	FE	2A	0	0	64	1	1	96	mavlink_sensor_offsets_t	mag_declination	-0	5025426	raw_press	50718	raw_temp	2452	gyro_cal_x	0	02200007	gyro_cal_y	-0	04698397	gyro_cal_z	0	0002447705	accel_cal_x	0	accel_cal_y	0	accel_cal_z	0	mag_ofs_x	0	mag_ofs_y	0	mag_ofs_z	0		sig	Len	50
2017-08-28T15:17:28.405	FE	1C	0	0	65	1	1	A3	mavlink_ahrs_t	omegaIx	0	005445314	omegaIy	-0	02426096	omegaIz	-0	003099869	accel_weight	1	renorm_val	0	error_rp	0	004726689	error_yaw	0	01278123		sig	Len	36
2017-08-28T15:17:28.405	FE	3	0	0	66	1	1	A5	mavlink_hwstatus_t	Vcc	5096	I2Cerr	0		sig	Len	11
2017-08-28T15:17:28.405	FE	C	0	0	67	1	1	2	mavlink_system_time_t	time_unix_usec	1503926199192000	time_boot_ms	1625210		sig	Len	20
2017-08-28T15:17:28.405	FE	15	0	0	68	1	1	24	mavlink_servo_output_raw_t	time_usec	1625210944	servo1_raw	1100	servo2_raw	1100	servo3_raw	1100	servo4_raw	1100	servo5_raw	0	servo6_raw	0	servo7_raw	0	servo8_raw	0	port	0	servo9_raw	39650	servo10_raw	23099	servo11_raw	20840	servo12_raw	828	servo13_raw	65292	servo14_raw	767	servo15_raw	0	servo16_raw	65024		sig	Len	29
2017-08-28T15:17:28.452	FE	16	0	0	69	1	1	23	mavlink_rc_channels_raw_t	time_boot_ms	1625211	chan1_raw	0	chan2_raw	0	chan3_raw	0	chan4_raw	0	chan5_raw	0	chan6_raw	0	chan7_raw	0	chan8_raw	0	port	0	rssi	0		sig	Len	30
2017-08-28T15:17:28.452	FE	1C	0	0	6A	1	1	1E	mavlink_attitude_t	time_boot_ms	1625229	roll	0	06786733	pitch	0	1930998	yaw	-0	4972612	rollspeed	-0	006036781	pitchspeed	0	02569958	yawspeed	0	001883669		sig	Len	36
2017-08-28T15:17:28.452	FE	14	0	0	6B	1	1	4A	mavlink_vfr_hud_t	airspeed	0	12	groundspeed	0	12	alt	-42	99	climb	0	1	heading	331	throttle	0		sig	Len	28
2017-08-28T15:17:28.483	FE	1C	0	0	6C	1	1	1E	mavlink_attitude_t	time_boot_ms	1625328	roll	0	06812173	pitch	0	1931264	yaw	-0	4988793	rollspeed	-0	005504671	pitchspeed	0	02995646	yawspeed	0	000819449		sig	Len	36
2017-08-28T15:17:28.483	FE	14	0	0	6D	1	1	4A	mavlink_vfr_hud_t	airspeed	0	12	groundspeed	0	12	alt	-42	98	climb	0	09	heading	331	throttle	0		sig	Len	28
2017-08-28T15:17:28.483	FE	19	0	0	6E	1	1	16	mavlink_param_value_t	param_value	1	param_count	289	param_index	128	param_id	LOITER_LAT_P	param_type	9		sig	Len	33
2017-08-28T15:17:28.514	FE	19	0	0	6F	1	1	16	mavlink_param_value_t	param_value	1	param_count	289	param_index	128	param_id	LOITER_LAT_P	param_type	9		sig	Len	33
2017-08-28T15:17:28.514	FE	19	0	0	70	1	1	16	mavlink_param_value_t	param_value	1	param_count	289	param_index	128	param_id	LOITER_LAT_P	param_type	9		sig	Len	33
2017-08-28T15:17:28.514	FE	1C	0	0	71	1	1	1E	mavlink_attitude_t	time_boot_ms	1625458	roll	0	06823575	pitch	0	193194	yaw	-0	5002043	rollspeed	-0	003376232	pitchspeed	0	03048857	yawspeed	0	004012107		sig	Len	36
2017-08-28T15:17:28.561	FE	9	0	0	F	33	44	A6	mavlink_radio_t	rxerrors	0	fixed	0	rssi	174	remrssi	173	txbuf	100	noise	46	remnoise	27		sig	Len	17
2017-08-28T15:17:28.561	FE	9	0	0	F	33	44	6D	mavlink_radio_status_t	rxerrors	0	fixed	0	rssi	174	remrssi	173	txbuf	100	noise	46	remnoise	27		sig	Len	17
2017-08-28T15:17:28.624	FE	14	0	0	72	1	1	4A	mavlink_vfr_hud_t	airspeed	0	12	groundspeed	0	12	alt	-42	98	climb	0	09	heading	331	throttle	0		sig	Len	28
2017-08-28T15:17:28.624	FE	1C	0	0	73	1	1	1E	mavlink_attitude_t	time_boot_ms	1625579	roll	0	06876914	pitch	0	1929341	yaw	-0	5011334	rollspeed	-0	00922944	pitchspeed	0	003350969	yawspeed	0	006140546		sig	Len	36
2017-08-28T15:17:28.624	FE	14	0	0	74	1	1	4A	mavlink_vfr_hud_t	airspeed	0	12	groundspeed	0	12	alt	-42	98	climb	0	08	heading	331	throttle	0		sig	Len	28
2017-08-28T15:17:28.686	FE	1F	0	0	75	1	1	1	mavlink_sys_status_t	onboard_control_sensors_present	64559	onboard_control_sensors_enabled	39983	onboard_control_sensors_health	64559	load	646	voltage_battery	0	current_battery	-1	drop_rate_comm	0	errors_comm	0	errors_count1	0	errors_count2	0	errors_count3	0	errors_count4	0	battery_remaining	255		sig	Len	39
2017-08-28T15:17:28.686	FE	4	0	0	76	1	1	98	mavlink_meminfo_t	brkval	7206	freemem	906	freemem32	0		sig	Len	12
2017-08-28T15:17:28.686	FE	2	0	0	77	1	1	2A	mavlink_mission_current_t	seq	0		sig	Len	10
2017-08-28T15:17:28.686	FE	1E	0	0	78	1	1	18	mavlink_gps_raw_int_t	time_usec	1625658000	lat	645874136	lon	-502234967	alt	3210	eph	136	epv	65535	vel	15	cog	35854	fix_type	3	satellites_visible	12		sig	Len	38
2017-08-28T15:17:28.717	FE	1A	0	0	79	1	1	3E	mavlink_nav_controller_output_t	nav_roll	0	nav_pitch	0	alt_error	0	aspd_error	0	xtrack_error	0	nav_bearing	0	target_bearing	0	wp_dist	0		sig	Len	34
2017-08-28T15:17:28.717	FE	1C	0	0	7A	1	1	21	mavlink_global_position_int_t	time_boot_ms	1625658	lat	645874125	lon	-502234985	alt	3210	relative_alt	-42980	vx	3	vy	-14	vz	2	hdg	35854		sig	Len	36
2017-08-28T15:17:28.717	FE	1C	0	0	7B	1	1	1E	mavlink_attitude_t	time_boot_ms	1625698	roll	0	06897728	pitch	0	1931062	yaw	-0	5017486	rollspeed	-0	01188999	pitchspeed	0	01505738	yawspeed	0	001351559		sig	Len	36
2017-08-28T15:17:28.764	FE	1A	0	0	7C	1	1	1B	mavlink_raw_imu_t	time_usec	1625719315	xacc	202	yacc	-12	zacc	-1001	xgyro	-8	ygyro	50	zgyro	0	xmag	255	ymag	-5	zmag	-135		sig	Len	34
2017-08-28T15:17:28.764	FE	E	0	0	7D	1	1	1D	mavlink_scaled_pressure_t	time_boot_ms	1625719	press_abs	507	2017	press_diff	2	553398	temperature	2451		sig	Len	22
2017-08-28T15:17:28.764	FE	2A	0	0	7E	1	1	96	mavlink_sensor_offsets_t	mag_declination	-0	5025426	raw_press	50720	raw_temp	2451	gyro_cal_x	0	02200007	gyro_cal_y	-0	04698397	gyro_cal_z	0	0002447705	accel_cal_x	0	accel_cal_y	0	accel_cal_z	0	mag_ofs_x	0	mag_ofs_y	0	mag_ofs_z	0		sig	Len	50
2017-08-28T15:17:28.795	FE	14	0	0	7F	1	1	4A	mavlink_vfr_hud_t	airspeed	0	15	groundspeed	0	15	alt	-42	98	climb	0	08	heading	331	throttle	0		sig	Len	28
2017-08-28T15:17:28.795	FE	1C	0	0	80	1	1	A3	mavlink_ahrs_t	omegaIx	0	005445314	omegaIy	-0	02426096	omegaIz	-0	003099869	accel_weight	1	renorm_val	0	error_rp	0	004529241	error_yaw	0	01831637		sig	Len	36
2017-08-28T15:17:28.795	FE	3	0	0	81	1	1	A5	mavlink_hwstatus_t	Vcc	5120	I2Cerr	0		sig	Len	11
2017-08-28T15:17:28.842	FE	C	0	0	82	1	1	2	mavlink_system_time_t	time_unix_usec	1503926199720000	time_boot_ms	1625739		sig	Len	20
2017-08-28T15:17:28.842	FE	15	0	0	83	1	1	24	mavlink_servo_output_raw_t	time_usec	1625740536	servo1_raw	1100	servo2_raw	1100	servo3_raw	1100	servo4_raw	1100	servo5_raw	0	servo6_raw	0	servo7_raw	0	servo8_raw	0	port	0	servo9_raw	37994	servo10_raw	13883	servo11_raw	38412	servo12_raw	828	servo13_raw	65292	servo14_raw	767	servo15_raw	0	servo16_raw	65024		sig	Len	29
2017-08-28T15:17:28.842	FE	16	0	0	84	1	1	23	mavlink_rc_channels_raw_t	time_boot_ms	1625758	chan1_raw	0	chan2_raw	0	chan3_raw	0	chan4_raw	0	chan5_raw	0	chan6_raw	0	chan7_raw	0	chan8_raw	0	port	0	rssi	0		sig	Len	30
2017-08-28T15:17:28.842	FE	1C	0	0	85	1	1	1E	mavlink_attitude_t	time_boot_ms	1625820	roll	0	06852607	pitch	0	1934294	yaw	-0	5029067	rollspeed	-0	006036781	pitchspeed	0	0597546	yawspeed	0	000819449		sig	Len	36
2017-08-28T15:17:29.014	FE	9	0	0	4E	FF	BE	0	mavlink_heartbeat_t	custom_mode	0	type	6	autopilot	8	base_mode	0	system_status	0	mavlink_version	3		sig	Len	17
2017-08-28T15:17:29.014	FE	14	0	0	86	1	1	4A	mavlink_vfr_hud_t	airspeed	0	15	groundspeed	0	15	alt	-42	99	climb	0	07	heading	331	throttle	0		sig	Len	28
2017-08-28T15:17:29.138	FE	1C	0	0	87	1	1	1E	mavlink_attitude_t	time_boot_ms	1625938	roll	0	06801338	pitch	0	1930764	yaw	-0	502677	rollspeed	-0	01614687	pitchspeed	-0	0009059086	yawspeed	0	006140546		sig	Len	36
2017-08-28T15:17:29.138	FE	14	0	0	88	1	1	4A	mavlink_vfr_hud_t	airspeed	0	1	groundspeed	0	1	alt	-43	climb	0	07	heading	331	throttle	0		sig	Len	28
2017-08-28T15:17:29.232	FE	9	0	0	10	33	44	A6	mavlink_radio_t	rxerrors	0	fixed	0	rssi	174	remrssi	173	txbuf	100	noise	45	remnoise	27		sig	Len	17
2017-08-28T15:17:29.232	FE	9	0	0	10	33	44	6D	mavlink_radio_status_t	rxerrors	0	fixed	0	rssi	174	remrssi	173	txbuf	100	noise	45	remnoise	27		sig	Len	17
2017-08-28T15:17:29.263	FE	1C	0	0	89	1	1	1E	mavlink_attitude_t	time_boot_ms	1626059	roll	0	06742827	pitch	0	193276	yaw	-0	5019966	rollspeed	-0	01614687	pitchspeed	0	04113076	yawspeed	0	001351559		sig	Len	36
2017-08-28T15:17:29.310	FE	14	0	0	8A	1	1	4A	mavlink_vfr_hud_t	airspeed	0	09	groundspeed	0	09	alt	-43	climb	0	07	heading	331	throttle	0		sig	Len	28
2017-08-28T15:17:29.310	FE	9	0	0	8B	1	1	0	mavlink_heartbeat_t	custom_mode	0	type	2	autopilot	3	base_mode	81	system_status	3	mavlink_version	3		sig	Len	17
2017-08-28T15:17:29.310	FE	1F	0	0	8C	1	1	1	mavlink_sys_status_t	onboard_control_sensors_present	64559	onboard_control_sensors_enabled	39983	onboard_control_sensors_health	64559	load	622	voltage_battery	0	current_battery	-1	drop_rate_comm	0	errors_comm	0	errors_count1	0	errors_count2	0	errors_count3	0	errors_count4	0	battery_remaining	255		sig	Len	39
2017-08-28T15:17:29.310	FE	4	0	0	8D	1	1	98	mavlink_meminfo_t	brkval	7206	freemem	906	freemem32	0		sig	Len	12
2017-08-28T15:17:29.310	FE	2	0	0	8E	1	1	2A	mavlink_mission_current_t	seq	0		sig	Len	10
2017-08-28T15:17:29.326	FE	1E	0	0	8F	1	1	18	mavlink_gps_raw_int_t	time_usec	1626058000	lat	645874135	lon	-502234972	alt	3220	eph	120	epv	65535	vel	9	cog	35854	fix_type	3	satellites_visible	13		sig	Len	38
2017-08-28T15:17:29.326	FE	1A	0	0	90	1	1	3E	mavlink_nav_controller_output_t	nav_roll	0	nav_pitch	0	alt_error	0	aspd_error	0	xtrack_error	0	nav_bearing	0	target_bearing	0	wp_dist	0		sig	Len	34
2017-08-28T15:17:29.372	FE	1C	0	0	91	1	1	1E	mavlink_attitude_t	time_boot_ms	1626199	roll	0	06623498	pitch	0	1936015	yaw	-0	5027476	rollspeed	-0	01987164	pitchspeed	0	01452527	yawspeed	0	0002873393		sig	Len	36
2017-08-28T15:17:29.372	FE	1C	0	0	92	1	1	21	mavlink_global_position_int_t	time_boot_ms	1626058	lat	645874123	lon	-502234998	alt	3220	relative_alt	-42980	vx	-4	vy	-8	vz	4	hdg	35854		sig	Len	36
2017-08-28T15:17:29.404	FE	14	0	0	93	1	1	4A	mavlink_vfr_hud_t	airspeed	0	09	groundspeed	0	09	alt	-42	98	climb	0	08	heading	331	throttle	0		sig	Len	28
2017-08-28T15:17:29.404	FE	1A	0	0	94	1	1	1B	mavlink_raw_imu_t	time_usec	1626240519	xacc	166	yacc	-119	zacc	-926	xgyro	-17	ygyro	-6	zgyro	4	xmag	263	ymag	-9	zmag	-136		sig	Len	34
2017-08-28T15:17:29.404	FE	E	0	0	95	1	1	1D	mavlink_scaled_pressure_t	time_boot_ms	1626240	press_abs	507	1959	press_diff	2	547539	temperature	2452		sig	Len	22
2017-08-28T15:17:29.450	FE	2A	0	0	96	1	1	96	mavlink_sensor_offsets_t	mag_declination	-0	5025426	raw_press	50719	raw_temp	2452	gyro_cal_x	0	02200007	gyro_cal_y	-0	04698397	gyro_cal_z	0	0002447705	accel_cal_x	0	accel_cal_y	0	accel_cal_z	0	mag_ofs_x	0	mag_ofs_y	0	mag_ofs_z	0		sig	Len	50
2017-08-28T15:17:29.450	FE	1C	0	0	97	1	1	A3	mavlink_ahrs_t	omegaIx	0	005445314	omegaIy	-0	02426096	omegaIz	-0	003099869	accel_weight	1	renorm_val	0	error_rp	0	003075016	error_yaw	0	006501025		sig	Len	36
2017-08-28T15:17:29.450	FE	3	0	0	98	1	1	A5	mavlink_hwstatus_t	Vcc	5214	I2Cerr	0		sig	Len	11
2017-08-28T15:17:29.450	FE	C	0	0	99	1	1	2	mavlink_system_time_t	time_unix_usec	1503926200241000	time_boot_ms	1626260		sig	Len	20
2017-08-28T15:17:29.482	FE	15	0	0	9A	1	1	24	mavlink_servo_output_raw_t	time_usec	1626261358	servo1_raw	1100	servo2_raw	1100	servo3_raw	1100	servo4_raw	1100	servo5_raw	0	servo6_raw	0	servo7_raw	0	servo8_raw	0	port	0	servo9_raw	18822	servo10_raw	36155	servo11_raw	54534	servo12_raw	827	servo13_raw	65293	servo14_raw	767	servo15_raw	0	servo16_raw	65024		sig	Len	29
2017-08-28T15:17:29.482	FE	16	0	0	9B	1	1	23	mavlink_rc_channels_raw_t	time_boot_ms	1626261	chan1_raw	0	chan2_raw	0	chan3_raw	0	chan4_raw	0	chan5_raw	0	chan6_raw	0	chan7_raw	0	chan8_raw	0	port	0	rssi	0		sig	Len	30
2017-08-28T15:17:29.528	FE	1C	0	0	9C	1	1	1E	mavlink_attitude_t	time_boot_ms	1626298	roll	0	06540161	pitch	0	1937412	yaw	-0	5028965	rollspeed	-0	0177432	pitchspeed	0	02410325	yawspeed	0	002415778		sig	Len	36
2017-08-28T15:17:29.528	FE	14	0	0	9D	1	1	4A	mavlink_vfr_hud_t	airspeed	0	1	groundspeed	0	1	alt	-42	99	climb	0	08	heading	331	throttle	0		sig	Len	28
2017-08-28T15:17:29.528	FE	1C	0	0	9E	1	1	1E	mavlink_attitude_t	time_boot_ms	1626420	roll	0	06434933	pitch	0	1937012	yaw	-0	5034361	rollspeed	-0	00976155	pitchspeed	0	05017663	yawspeed	0	000819449		sig	Len	36
2017-08-28T15:17:29.544	FE	14	0	0	9F	1	1	4A	mavlink_vfr_hud_t	airspeed	0	1	groundspeed	0	1	alt	-42	99	climb	0	07	heading	331	throttle	0		sig	Len	28
2017-08-28T15:17:29.544	FE	1C	0	0	A0	1	1	1E	mavlink_attitude_t	time_boot_ms	1626538	roll	0	0633681	pitch	0	1934086	yaw	-0	5040454	rollspeed	-0	01401843	pitchspeed	0	001222529	yawspeed	0	004012107		sig	Len	36
2017-08-28T15:17:29.716	FE	14	0	0	A1	1	1	4A	mavlink_vfr_hud_t	airspeed	0	13	groundspeed	0	13	alt	-42	98	climb	0	08	heading	331	throttle	0		sig	Len	28
2017-08-28T15:17:29.716	FE	1C	0	0	A2	1	1	1E	mavlink_attitude_t	time_boot_ms	1626660	roll	0	06304709	pitch	0	1935458	yaw	-0	5038599	rollspeed	-0	00922944	pitchspeed	0	03687388	yawspeed	0	001351559		sig	Len	36
2017-08-28T15:17:29.840	FE	14	0	0	A3	1	1	4A	mavlink_vfr_hud_t	airspeed	0	1	groundspeed	0	1	alt	-42	98	climb	0	07	heading	331	throttle	0		sig	Len	28
2017-08-28T15:17:29.840	FE	1F	0	0	A4	1	1	1	mavlink_sys_status_t	onboard_control_sensors_present	64559	onboard_control_sensors_enabled	39983	onboard_control_sensors_health	64559	load	629	voltage_battery	0	current_battery	-1	drop_rate_comm	0	errors_comm	0	errors_count1	0	errors_count2	0	errors_count3	0	errors_count4	0	battery_remaining	255		sig	Len	39
2017-08-28T15:17:29.840	FE	4	0	0	A5	1	1	98	mavlink_meminfo_t	brkval	7206	freemem	906	freemem32	0		sig	Len	12
2017-08-28T15:17:29.840	FE	2	0	0	A6	1	1	2A	mavlink_mission_current_t	seq	0		sig	Len	10
2017-08-28T15:17:29.872	FE	1E	0	0	A7	1	1	18	mavlink_gps_raw_int_t	time_usec	1626658000	lat	645874137	lon	-502234982	alt	3190	eph	120	epv	65535	vel	10	cog	35854	fix_type	3	satellites_visible	13		sig	Len	38
2017-08-28T15:17:29.872	FE	1A	0	0	A8	1	1	3E	mavlink_nav_controller_output_t	nav_roll	0	nav_pitch	0	alt_error	0	aspd_error	0	xtrack_error	0	nav_bearing	0	target_bearing	0	wp_dist	0		sig	Len	34
2017-08-28T15:17:29.872	FE	1C	0	0	A9	1	1	21	mavlink_global_position_int_t	time_boot_ms	1626658	lat	645874122	lon	-502235007	alt	3190	relative_alt	-42990	vx	0	vy	-9	vz	4	hdg	35854		sig	Len	36
2017-08-28T15:17:29.918	FE	1A	0	0	AA	1	1	1B	mavlink_raw_imu_t	time_usec	1626759566	xacc	187	yacc	-57	zacc	-974	xgyro	-7	ygyro	28	zgyro	3	xmag	248	ymag	-6	zmag	-135		sig	Len	34
2017-08-28T15:17:29.918	FE	E	0	0	AB	1	1	1D	mavlink_scaled_pressure_t	time_boot_ms	1626760	press_abs	507	194	press_diff	2	545664	temperature	2451		sig	Len	22
2017-08-28T15:17:29.918	FE	2A	0	0	AC	1	1	96	mavlink_sensor_offsets_t	mag_declination	-0	5025426	raw_press	50719	raw_temp	2451	gyro_cal_x	0	02200007	gyro_cal_y	-0	04698397	gyro_cal_z	0	0002447705	accel_cal_x	0	accel_cal_y	0	accel_cal_z	0	mag_ofs_x	0	mag_ofs_y	0	mag_ofs_z	0		sig	Len	50
2017-08-28T15:17:29.934	FE	1C	0	0	AD	1	1	A3	mavlink_ahrs_t	omegaIx	0	005445314	omegaIy	-0	02426096	omegaIz	-0	003099869	accel_weight	1	renorm_val	0	error_rp	0	001080082	error_yaw	0	007417311		sig	Len	36
2017-08-28T15:17:29.934	FE	3	0	0	AE	1	1	A5	mavlink_hwstatus_t	Vcc	5190	I2Cerr	0		sig	Len	11
2017-08-28T15:17:30.012	FE	9	0	0	4F	FF	BE	0	mavlink_heartbeat_t	custom_mode	0	type	6	autopilot	8	base_mode	0	system_status	0	mavlink_version	3		sig	Len	17
2017-08-28T15:17:30.059	FE	C	0	0	AF	1	1	2	mavlink_system_time_t	time_unix_usec	1503926200760000	time_boot_ms	1626780		sig	Len	20
2017-08-28T15:17:30.059	FE	15	0	0	B0	1	1	24	mavlink_servo_output_raw_t	time_usec	1626781360	servo1_raw	1100	servo2_raw	1100	servo3_raw	1100	servo4_raw	1100	servo5_raw	0	servo6_raw	0	servo7_raw	0	servo8_raw	0	port	0	servo9_raw	36241	servo10_raw	60218	servo11_raw	62220	servo12_raw	827	servo13_raw	65293	servo14_raw	767	servo15_raw	0	servo16_raw	65024		sig	Len	29
2017-08-28T15:17:30.059	FE	16	0	0	B1	1	1	23	mavlink_rc_channels_raw_t	time_boot_ms	1626781	chan1_raw	0	chan2_raw	0	chan3_raw	0	chan4_raw	0	chan5_raw	0	chan6_raw	0	chan7_raw	0	chan8_raw	0	port	0	rssi	0		sig	Len	30
2017-08-28T15:17:30.059	FE	9	0	0	11	33	44	A6	mavlink_radio_t	rxerrors	0	fixed	0	rssi	174	remrssi	171	txbuf	100	noise	43	remnoise	29		sig	Len	17
2017-08-28T15:17:30.059	FE	9	0	0	11	33	44	6D	mavlink_radio_status_t	rxerrors	0	fixed	0	rssi	174	remrssi	171	txbuf	100	noise	43	remnoise	29		sig	Len	17
2017-08-28T15:17:30.168	FE	1C	0	0	B2	1	1	1E	mavlink_attitude_t	time_boot_ms	1626798	roll	0	06262864	pitch	0	1934645	yaw	-0	5044369	rollspeed	-0	01029366	pitchspeed	0	008672066	yawspeed	0	000819449		sig	Len	36
2017-08-28T15:17:30.168	FE	14	0	0	B3	1	1	4A	mavlink_vfr_hud_t	airspeed	0	1	groundspeed	0	1	alt	-42	99	climb	0	07	heading	331	throttle	0		sig	Len	28
2017-08-28T15:17:30.277	FE	1C	0	0	B4	1	1	1E	mavlink_attitude_t	time_boot_ms	1626899	roll	0	06276927	pitch	0	1932078	yaw	-0	5043515	rollspeed	-0	008165221	pitchspeed	0	009204175	yawspeed	0	005076327		sig	Len	36
2017-08-28T15:17:30.277	FE	14	0	0	B5	1	1	4A	mavlink_vfr_hud_t	airspeed	0	11	groundspeed	0	11	alt	-42	99	climb	0	07	heading	331	throttle	0		sig	Len	28
2017-08-28T15:17:30.402	FE	1C	0	0	B6	1	1	1E	mavlink_attitude_t	time_boot_ms	1627020	roll	0	06307216	pitch	0	1931497	yaw	-0	505077	rollspeed	0	004605412	pitchspeed	0	05230507	yawspeed	0	004544217		sig	Len	36
2017-08-28T15:17:30.527	FE	14	0	0	B7	1	1	4A	mavlink_vfr_hud_t	airspeed	0	14	groundspeed	0	14	alt	-42	98	climb	0	07	heading	331	throttle	0		sig	Len	28
2017-08-28T15:17:30.527	FE	1C	0	0	B8	1	1	1E	mavlink_attitude_t	time_boot_ms	1627139	roll	0	06309924	pitch	0	1926555	yaw	-0	5056423	rollspeed	-0	002844123	pitchspeed	-0	011016	yawspeed	0	006140546		sig	Len	36
2017-08-28T15:17:30.527	FE	14	0	0	B9	1	1	4A	mavlink_vfr_hud_t	airspeed	0	14	groundspeed	0	14	alt	-42	98	climb	0	07	heading	331	throttle	0		sig	Len	28
2017-08-28T15:17:30.574	FE	9	0	0	BA	1	1	0	mavlink_heartbeat_t	custom_mode	0	type	2	autopilot	3	base_mode	81	system_status	3	mavlink_version	3		sig	Len	17
2017-08-28T15:17:30.574	FE	1F	0	0	BB	1	1	1	mavlink_sys_status_t	onboard_control_sensors_present	64559	onboard_control_sensors_enabled	39983	onboard_control_sensors_health	64559	load	624	voltage_battery	0	current_battery	-1	drop_rate_comm	0	errors_comm	0	errors_count1	0	errors_count2	0	errors_count3	0	errors_count4	0	battery_remaining	255		sig	Len	39
2017-08-28T15:17:30.574	FE	4	0	0	BC	1	1	98	mavlink_meminfo_t	brkval	7206	freemem	906	freemem32	0		sig	Len	12
2017-08-28T15:17:30.574	FE	2	0	0	BD	1	1	2A	mavlink_mission_current_t	seq	0		sig	Len	10
2017-08-28T15:17:30.574	FE	1E	0	0	BE	1	1	18	mavlink_gps_raw_int_t	time_usec	1627040000	lat	645874138	lon	-502234991	alt	3180	eph	136	epv	65535	vel	14	cog	35854	fix_type	3	satellites_visible	12		sig	Len	38
2017-08-28T15:17:30.605	FE	1A	0	0	BF	1	1	3E	mavlink_nav_controller_output_t	nav_roll	0	nav_pitch	0	alt_error	0	aspd_error	0	xtrack_error	0	nav_bearing	0	target_bearing	0	wp_dist	0		sig	Len	34
2017-08-28T15:17:30.605	FE	1C	0	0	C0	1	1	21	mavlink_global_position_int_t	time_boot_ms	1627040	lat	645874123	lon	-502235014	alt	3170	relative_alt	-42980	vx	2	vy	-14	vz	2	hdg	35854		sig	Len	36
2017-08-28T15:17:30.605	FE	1C	0	0	C1	1	1	1E	mavlink_attitude_t	time_boot_ms	1627260	roll	0	06355789	pitch	0	1928479	yaw	-0	5053016	rollspeed	0	004605412	pitchspeed	0	03847021	yawspeed	0	003479998		sig	Len	36
2017-08-28T15:17:30.636	FE	1A	0	0	C2	1	1	1B	mavlink_raw_imu_t	time_usec	1627280394	xacc	192	yacc	-41	zacc	-952	xgyro	-2	ygyro	8	zgyro	4	xmag	248	ymag	-7	zmag	-135		sig	Len	34
2017-08-28T15:17:30.636	FE	E	0	0	C3	1	1	1D	mavlink_scaled_pressure_t	time_boot_ms	1627280	press_abs	507	1938	press_diff	2	545508	temperature	2451		sig	Len	22
2017-08-28T15:17:30.745	FE	2A	0	0	C4	1	1	96	mavlink_sensor_offsets_t	mag_declination	-0	5025426	raw_press	50719	raw_temp	2451	gyro_cal_x	0	02200007	gyro_cal_y	-0	04698397	gyro_cal_z	0	0002447705	accel_cal_x	0	accel_cal_y	0	accel_cal_z	0	mag_ofs_x	0	mag_ofs_y	0	mag_ofs_z	0		sig	Len	50
2017-08-28T15:17:30.745	FE	14	0	0	C5	1	1	4A	mavlink_vfr_hud_t	airspeed	0	1	groundspeed	0	1	alt	-42	99	climb	0	06	heading	331	throttle	0		sig	Len	28
2017-08-28T15:17:30.792	FE	1C	0	0	C6	1	1	A3	mavlink_ahrs_t	omegaIx	0	005445314	omegaIy	-0	02426096	omegaIz	-0	003099869	accel_weight	1	renorm_val	0	error_rp	0	002303224	error_yaw	0	009572399		sig	Len	36
2017-08-28T15:17:30.792	FE	3	0	0	C7	1	1	A5	mavlink_hwstatus_t	Vcc	5190	I2Cerr	0		sig	Len	11
2017-08-28T15:17:30.792	FE	C	0	0	C8	1	1	2	mavlink_system_time_t	time_unix_usec	1503926201280000	time_boot_ms	1627300		sig	Len	20
2017-08-28T15:17:30.792	FE	15	0	0	C9	1	1	24	mavlink_servo_output_raw_t	time_usec	1627300927	servo1_raw	1100	servo2_raw	1100	servo3_raw	1100	servo4_raw	1100	servo5_raw	0	servo6_raw	0	servo7_raw	0	servo8_raw	0	port	0	servo9_raw	5873	servo10_raw	36155	servo11_raw	7381	servo12_raw	828	servo13_raw	65292	servo14_raw	767	servo15_raw	0	servo16_raw	65024		sig	Len	29
2017-08-28T15:17:30.823	FE	16	0	0	CA	1	1	23	mavlink_rc_channels_raw_t	time_boot_ms	1627319	chan1_raw	0	chan2_raw	0	chan3_raw	0	chan4_raw	0	chan5_raw	0	chan6_raw	0	chan7_raw	0	chan8_raw	0	port	0	rssi	0		sig	Len	30
2017-08-28T15:17:30.823	FE	1C	0	0	CB	1	1	1E	mavlink_attitude_t	time_boot_ms	1627380	roll	0	06443711	pitch	0	1924709	yaw	-0	5052295	rollspeed	0	0003485344	pitchspeed	0	00281886	yawspeed	0	007736876		sig	Len	36
2017-08-28T15:17:30.823	FE	14	0	0	CC	1	1	4A	mavlink_vfr_hud_t	airspeed	0	1	groundspeed	0	1	alt	-42	99	climb	0	06	heading	331	throttle	0		sig	Len	28
2017-08-28T15:17:30.870	FE	1C	0	0	CD	1	1	1E	mavlink_attitude_t	time_boot_ms	1627499	roll	0	06526614	pitch	0	1927373	yaw	-0	505862	rollspeed	-0	001779903	pitchspeed	0	009736285	yawspeed	0	005076327		sig	Len	36
2017-08-28T15:17:30.870	FE	14	0	0	CE	1	1	4A	mavlink_vfr_hud_t	airspeed	0	11	groundspeed	0	11	alt	-42	99	climb	0	06	heading	331	throttle	0		sig	Len	28
2017-08-28T15:17:30.979	FE	1C	0	0	CF	1	1	1E	mavlink_attitude_t	time_boot_ms	1627620	roll	0	06591899	pitch	0	1930507	yaw	-0	5068957	rollspeed	0	006733853	pitchspeed	0	05496562	yawspeed	0	002415778		sig	Len	36
2017-08-28T15:17:30.979	FE	14	0	0	D0	1	1	4A	mavlink_vfr_hud_t	airspeed	0	11	groundspeed	0	11	alt	-42	99	climb	0	05	heading	330	throttle	0		sig	Len	28
2017-08-28T15:17:31.010	FE	9	0	0	50	FF	BE	0	mavlink_heartbeat_t	custom_mode	0	type	6	autopilot	8	base_mode	0	system_status	0	mavlink_version	3		sig	Len	17
2017-08-28T15:17:31.073	FE	9	0	0	12	33	44	A6	mavlink_radio_t	rxerrors	0	fixed	0	rssi	174	remrssi	171	txbuf	100	noise	48	remnoise	29		sig	Len	17
2017-08-28T15:17:31.073	FE	9	0	0	12	33	44	6D	mavlink_radio_status_t	rxerrors	0	fixed	0	rssi	174	remrssi	171	txbuf	100	noise	48	remnoise	29		sig	Len	17
2017-08-28T15:17:31.135	FE	1F	0	0	D1	1	1	1	mavlink_sys_status_t	onboard_control_sensors_present	64559	onboard_control_sensors_enabled	39983	onboard_control_sensors_health	64559	load	619	voltage_battery	0	current_battery	-1	drop_rate_comm	0	errors_comm	0	errors_count1	0	errors_count2	0	errors_count3	0	errors_count4	0	battery_remaining	255		sig	Len	39
2017-08-28T15:17:31.135	FE	4	0	0	D2	1	1	98	mavlink_meminfo_t	brkval	7206	freemem	906	freemem32	0		sig	Len	12
2017-08-28T15:17:31.135	FE	2	0	0	D3	1	1	2A	mavlink_mission_current_t	seq	0		sig	Len	10
2017-08-28T15:17:31.135	FE	1E	0	0	D4	1	1	18	mavlink_gps_raw_int_t	time_usec	1627659000	lat	645874135	lon	-502235003	alt	3190	eph	136	epv	65535	vel	11	cog	35854	fix_type	3	satellites_visible	12		sig	Len	38
2017-08-28T15:17:31.166	FE	1A	0	0	D5	1	1	3E	mavlink_nav_controller_output_t	nav_roll	0	nav_pitch	0	alt_error	0	aspd_error	0	xtrack_error	0	nav_bearing	0	target_bearing	0	wp_dist	0		sig	Len	34
2017-08-28T15:17:31.166	FE	1C	0	0	D6	1	1	1E	mavlink_attitude_t	time_boot_ms	1627759	roll	0	06683501	pitch	0	1930679	yaw	-0	5073465	rollspeed	-0	003376232	pitchspeed	0	03687388	yawspeed	0	003479998		sig	Len	36
2017-08-28T15:17:31.166	FE	1C	0	0	D7	1	1	21	mavlink_global_position_int_t	time_boot_ms	1627659	lat	645874126	lon	-502235023	alt	3190	relative_alt	-42980	vx	-4	vy	-11	vz	4	hdg	35854		sig	Len	36
2017-08-28T15:17:31.213	FE	14	0	0	D8	1	1	4A	mavlink_vfr_hud_t	airspeed	0	11	groundspeed	0	11	alt	-42	98	climb	0	05	heading	330	throttle	0		sig	Len	28
2017-08-28T15:17:31.213	FE	1A	0	0	D9	1	1	1B	mavlink_raw_imu_t	time_usec	1627799959	xacc	180	yacc	-113	zacc	-929	xgyro	-1	ygyro	16	zgyro	6	xmag	263	ymag	-5	zmag	-135		sig	Len	34
2017-08-28T15:17:31.213	FE	E	0	0	DA	1	1	1D	mavlink_scaled_pressure_t	time_boot_ms	1627800	press_abs	507	1915	press_diff	2	543164	temperature	2451		sig	Len	22
2017-08-28T15:17:31.322	FE	2A	0	0	DB	1	1	96	mavlink_sensor_offsets_t	mag_declination	-0	5025426	raw_press	50719	raw_temp	2451	gyro_cal_x	0	02200007	gyro_cal_y	-0	04698397	gyro_cal_z	0	0002447705	accel_cal_x	0	accel_cal_y	0	accel_cal_z	0	mag_ofs_x	0	mag_ofs_y	0	mag_ofs_z	0		sig	Len	50
2017-08-28T15:17:31.447	FE	1C	0	0	DC	1	1	A3	mavlink_ahrs_t	omegaIx	0	005445314	omegaIy	-0	02426096	omegaIz	-0	003099869	accel_weight	1	renorm_val	0	error_rp	0	003014778	error_yaw	0	0117853		sig	Len	36
2017-08-28T15:17:31.447	FE	3	0	0	DD	1	1	A5	mavlink_hwstatus_t	Vcc	5166	I2Cerr	0		sig	Len	11
2017-08-28T15:17:31.447	FE	C	0	0	DE	1	1	2	mavlink_system_time_t	time_unix_usec	1503926201801000	time_boot_ms	1627821		sig	Len	20
2017-08-28T15:17:31.447	FE	15	0	0	DF	1	1	24	mavlink_servo_output_raw_t	time_usec	1627822137	servo1_raw	1100	servo2_raw	1100	servo3_raw	1100	servo4_raw	1100	servo5_raw	0	servo6_raw	0	servo7_raw	0	servo8_raw	0	port	0	servo9_raw	17811	servo10_raw	9787	servo11_raw	16663	servo12_raw	828	servo13_raw	65292	servo14_raw	767	servo15_raw	0	servo16_raw	65024		sig	Len	29
2017-08-28T15:17:31.478	FE	16	0	0	E0	1	1	23	mavlink_rc_channels_raw_t	time_boot_ms	1627822	chan1_raw	0	chan2_raw	0	chan3_raw	0	chan4_raw	0	chan5_raw	0	chan6_raw	0	chan7_raw	0	chan8_raw	0	port	0	rssi	0		sig	Len	30
2017-08-28T15:17:31.478	FE	1C	0	0	E1	1	1	1E	mavlink_attitude_t	time_boot_ms	1627860	roll	0	06760473	pitch	0	1931069	yaw	-0	5078858	rollspeed	-0	001247793	pitchspeed	0	04166287	yawspeed	0	002947888		sig	Len	36
2017-08-28T15:17:31.478	FE	14	0	0	E2	1	1	4A	mavlink_vfr_hud_t	airspeed	0	12	groundspeed	0	12	alt	-42	98	climb	0	04	heading	330	throttle	0		sig	Len	28
2017-08-28T15:17:31.510	FE	1C	0	0	E3	1	1	1E	mavlink_attitude_t	time_boot_ms	1627980	roll	0	06832751	pitch	0	1927848	yaw	-0	508249	rollspeed	-0	001247793	pitchspeed	0	01399316	yawspeed	0	005076327		sig	Len	36
2017-08-28T15:17:31.510	FE	14	0	0	E4	1	1	4A	mavlink_vfr_hud_t	airspeed	0	12	groundspeed	0	12	alt	-42	98	climb	0	04	heading	330	throttle	0		sig	Len	28
2017-08-28T15:17:31.510	FE	1C	0	0	E5	1	1	1E	mavlink_attitude_t	time_boot_ms	1628099	roll	0	06920473	pitch	0	1931832	yaw	-0	5072948	rollspeed	-0	002844123	pitchspeed	0	01452527	yawspeed	0	004012107		sig	Len	36
2017-08-28T15:17:31.541	FE	14	0	0	E6	1	1	4A	mavlink_vfr_hud_t	airspeed	0	1	groundspeed	0	1	alt	-42	97	climb	0	04	heading	330	throttle	0		sig	Len	28
2017-08-28T15:17:31.556	FE	9	0	0	E7	1	1	0	mavlink_heartbeat_t	custom_mode	0	type	2	autopilot	3	base_mode	81	system_status	3	mavlink_version	3		sig	Len	17
2017-08-28T15:17:31.603	FE	1C	0	0	E8	1	1	1E	mavlink_attitude_t	time_boot_ms	1628221	roll	0	06991665	pitch	0	1933637	yaw	-0	5063948	rollspeed	0	0008806456	pitchspeed	0	05869038	yawspeed	0	002415778		sig	Len	36
2017-08-28T15:17:31.603	FE	14	0	0	E9	1	1	4A	mavlink_vfr_hud_t	airspeed	0	1	groundspeed	0	1	alt	-42	97	climb	0	03	heading	331	throttle	0		sig	Len	28
2017-08-28T15:17:31.603	FE	1F	0	0	EA	1	1	1	mavlink_sys_status_t	onboard_control_sensors_present	64559	onboard_control_sensors_enabled	39983	onboard_control_sensors_health	64559	load	623	voltage_battery	0	current_battery	-1	drop_rate_comm	0	errors_comm	0	errors_count1	0	errors_count2	0	errors_count3	0	errors_count4	0	battery_remaining	255		sig	Len	39
2017-08-28T15:17:31.603	FE	4	0	0	EB	1	1	98	mavlink_meminfo_t	brkval	7206	freemem	906	freemem32	0		sig	Len	12
2017-08-28T15:17:31.619	FE	2	0	0	EC	1	1	2A	mavlink_mission_current_t	seq	0		sig	Len	10
2017-08-28T15:17:31.619	FE	1E	0	0	ED	1	1	18	mavlink_gps_raw_int_t	time_usec	1628259000	lat	645874132	lon	-502235016	alt	3200	eph	136	epv	65535	vel	9	cog	35854	fix_type	3	satellites_visible	12		sig	Len	38
2017-08-28T15:17:31.619	FE	1A	0	0	EE	1	1	3E	mavlink_nav_controller_output_t	nav_roll	0	nav_pitch	0	alt_error	0	aspd_error	0	xtrack_error	0	nav_bearing	0	target_bearing	0	wp_dist	0		sig	Len	34
2017-08-28T15:17:31.681	FE	1C	0	0	EF	1	1	21	mavlink_global_position_int_t	time_boot_ms	1628259	lat	645874126	lon	-502235034	alt	3200	relative_alt	-42970	vx	-1	vy	-9	vz	2	hdg	35854		sig	Len	36
2017-08-28T15:17:31.681	FE	1A	0	0	F0	1	1	1B	mavlink_raw_imu_t	time_usec	1628320240	xacc	203	yacc	-13	zacc	-1016	xgyro	-1	ygyro	61	zgyro	2	xmag	255	ymag	-11	zmag	-136		sig	Len	34
2017-08-28T15:17:31.681	FE	E	0	0	F1	1	1	1D	mavlink_scaled_pressure_t	time_boot_ms	1628320	press_abs	507	1836	press_diff	2	535273	temperature	2451		sig	Len	22
2017-08-28T15:17:31.728	FE	2A	0	0	F2	1	1	96	mavlink_sensor_offsets_t	mag_declination	-0	5025426	raw_press	50718	raw_temp	2451	gyro_cal_x	0	02200007	gyro_cal_y	-0	04698397	gyro_cal_z	0	0002447705	accel_cal_x	0	accel_cal_y	0	accel_cal_z	0	mag_ofs_x	0	mag_ofs_y	0	mag_ofs_z	0		sig	Len	50
2017-08-28T15:17:31.728	FE	1C	0	0	F3	1	1	A3	mavlink_ahrs_t	omegaIx	0	005445314	omegaIy	-0	02426096	omegaIz	-0	003099869	accel_weight	1	renorm_val	0	error_rp	0	002379645	error_yaw	0	008201122		sig	Len	36
2017-08-28T15:17:31.728	FE	3	0	0	F4	1	1	A5	mavlink_hwstatus_t	Vcc	5190	I2Cerr	0		sig	Len	11
2017-08-28T15:17:31.728	FE	C	0	0	F5	1	1	2	mavlink_system_time_t	time_unix_usec	1503926202320000	time_boot_ms	1628340		sig	Len	20
2017-08-28T15:17:31.744	FE	15	0	0	F6	1	1	24	mavlink_servo_output_raw_t	time_usec	1628341147	servo1_raw	1100	servo2_raw	1100	servo3_raw	1100	servo4_raw	1100	servo5_raw	0	servo6_raw	0	servo7_raw	0	servo8_raw	0	port	0	servo9_raw	7155	servo10_raw	59	servo11_raw	1630	servo12_raw	828	servo13_raw	65292	servo14_raw	767	servo15_raw	0	servo16_raw	65024		sig	Len	29
2017-08-28T15:17:31.744	FE	16	0	0	F7	1	1	23	mavlink_rc_channels_raw_t	time_boot_ms	1628341	chan1_raw	0	chan2_raw	0	chan3_raw	0	chan4_raw	0	chan5_raw	0	chan6_raw	0	chan7_raw	0	chan8_raw	0	port	0	rssi	0		sig	Len	30
2017-08-28T15:17:31.744	FE	1C	0	0	F8	1	1	1E	mavlink_attitude_t	time_boot_ms	1628360	roll	0	07029147	pitch	0	1931599	yaw	-0	5053628	rollspeed	-0	007633111	pitchspeed	0	02569958	yawspeed	0	000819449		sig	Len	36
2017-08-28T15:17:31.790	FE	14	0	0	F9	1	1	4A	mavlink_vfr_hud_t	airspeed	0	09	groundspeed	0	09	alt	-42	96	climb	0	04	heading	331	throttle	0		sig	Len	28
2017-08-28T15:17:31.790	FE	1C	0	0	FA	1	1	1E	mavlink_attitude_t	time_boot_ms	1628460	roll	0	07022941	pitch	0	1931859	yaw	-0	5048443	rollspeed	-0	01188999	pitchspeed	0	03740599	yawspeed	0	002415778		sig	Len	36
2017-08-28T15:17:31.915	FE	14	0	0	FB	1	1	4A	mavlink_vfr_hud_t	airspeed	0	12	groundspeed	0	12	alt	-42	95	climb	0	04	heading	331	throttle	0		sig	Len	28
2017-08-28T15:17:31.915	FE	1C	0	0	FC	1	1	1E	mavlink_attitude_t	time_boot_ms	1628580	roll	0	06950594	pitch	0	1929154	yaw	-0	5050577	rollspeed	-0	01295421	pitchspeed	0	01292894	yawspeed	0	002947888		sig	Len	36
2017-08-28T15:17:31.915	FE	14	0	0	FD	1	1	4A	mavlink_vfr_hud_t	airspeed	0	12	groundspeed	0	12	alt	-42	95	climb	0	03	heading	331	throttle	0		sig	Len	28
2017-08-28T15:17:31.962	FE	1C	0	0	FE	1	1	1E	mavlink_attitude_t	time_boot_ms	1628700	roll	0	06892243	pitch	0	1933098	yaw	-0	5050969	rollspeed	-0	01135788	pitchspeed	0	01505738	yawspeed	0	005076327		sig	Len	36
2017-08-28T15:17:31.962	FE	14	0	0	FF	1	1	4A	mavlink_vfr_hud_t	airspeed	0	1	groundspeed	0	1	alt	-42	95	climb	0	04	heading	331	throttle	0		sig	Len	28
2017-08-28T15:17:31.962	FE	1F	0	0	0	1	1	1	mavlink_sys_status_t	onboard_control_sensors_present	64559	onboard_control_sensors_enabled	39983	onboard_control_sensors_health	64559	load	627	voltage_battery	0	current_battery	-1	drop_rate_comm	0	errors_comm	0	errors_count1	0	errors_count2	0	errors_count3	0	errors_count4	0	battery_remaining	255		sig	Len	39
2017-08-28T15:17:31.962	FE	4	0	0	1	1	1	98	mavlink_meminfo_t	brkval	7206	freemem	906	freemem32	0		sig	Len	12
2017-08-28T15:17:31.978	FE	2	0	0	2	1	1	2A	mavlink_mission_current_t	seq	0		sig	Len	10
2017-08-28T15:17:31.978	FE	1E	0	0	3	1	1	18	mavlink_gps_raw_int_t	time_usec	1628640000	lat	645874132	lon	-502235027	alt	3230	eph	136	epv	65535	vel	10	cog	35854	fix_type	3	satellites_visible	12		sig	Len	38
2017-08-28T15:17:31.978	FE	1A	0	0	4	1	1	3E	mavlink_nav_controller_output_t	nav_roll	0	nav_pitch	0	alt_error	0	aspd_error	0	xtrack_error	0	nav_bearing	0	target_bearing	0	wp_dist	0		sig	Len	34
2017-08-28T15:17:32.009	FE	9	0	0	51	FF	BE	0	mavlink_heartbeat_t	custom_mode	0	type	6	autopilot	8	base_mode	0	system_status	0	mavlink_version	3		sig	Len	17
2017-08-28T15:17:32.009	FE	1C	0	0	5	1	1	21	mavlink_global_position_int_t	time_boot_ms	1628640	lat	645874126	lon	-502235045	alt	3230	relative_alt	-42950	vx	-1	vy	-9	vz	6	hdg	35854		sig	Len	36
2017-08-28T15:17:32.149	FE	1C	0	0	6	1	1	1E	mavlink_attitude_t	time_boot_ms	1628821	roll	0	0685403	pitch	0	1934613	yaw	-0	5043041	rollspeed	-0	006036781	pitchspeed	0	0597546	yawspeed	0	001883669		sig	Len	36
2017-08-28T15:17:32.149	FE	1A	0	0	7	1	1	1B	mavlink_raw_imu_t	time_usec	1628841215	xacc	180	yacc	-123	zacc	-934	xgyro	-14	ygyro	-6	zgyro	6	xmag	263	ymag	-10	zmag	-134		sig	Len	34
2017-08-28T15:17:32.149	FE	E	0	0	8	1	1	1D	mavlink_scaled_pressure_t	time_boot_ms	1628841	press_abs	507	1807	press_diff	2	532383	temperature	2453		sig	Len	22
2017-08-28T15:17:32.180	FE	2A	0	0	9	1	1	96	mavlink_sensor_offsets_t	mag_declination	-0	5025426	raw_press	50718	raw_temp	2453	gyro_cal_x	0	02200007	gyro_cal_y	-0	04698397	gyro_cal_z	0	0002447705	accel_cal_x	0	accel_cal_y	0	accel_cal_z	0	mag_ofs_x	0	mag_ofs_y	0	mag_ofs_z	0		sig	Len	50
2017-08-28T15:17:32.180	FE	14	0	0	A	1	1	4A	mavlink_vfr_hud_t	airspeed	0	1	groundspeed	0	1	alt	-42	95	climb	0	03	heading	331	throttle	0		sig	Len	28
2017-08-28T15:17:32.180	FE	1C	0	0	B	1	1	A3	mavlink_ahrs_t	omegaIx	0	005445314	omegaIy	-0	02426096	omegaIz	-0	003099869	accel_weight	1	renorm_val	0	error_rp	0	001844339	error_yaw	0	005661434		sig	Len	36
2017-08-28T15:17:32.212	FE	3	0	0	C	1	1	A5	mavlink_hwstatus_t	Vcc	5190	I2Cerr	0		sig	Len	11
2017-08-28T15:17:32.212	FE	C	0	0	D	1	1	2	mavlink_system_time_t	time_unix_usec	1503926202841000	time_boot_ms	1628861		sig	Len	20
2017-08-28T15:17:32.212	FE	15	0	0	E	1	1	24	mavlink_servo_output_raw_t	time_usec	1628862139	servo1_raw	1100	servo2_raw	1100	servo3_raw	1100	servo4_raw	1100	servo5_raw	0	servo6_raw	0	servo7_raw	0	servo8_raw	0	port	0	servo9_raw	61885	servo10_raw	36154	servo11_raw	47491	servo12_raw	827	servo13_raw	65292	servo14_raw	767	servo15_raw	0	servo16_raw	65024		sig	Len	29
2017-08-28T15:17:32.212	FE	16	0	0	F	1	1	23	mavlink_rc_channels_raw_t	time_boot_ms	1628880	chan1_raw	0	chan2_raw	0	chan3_raw	0	chan4_raw	0	chan5_raw	0	chan6_raw	0	chan7_raw	0	chan8_raw	0	port	0	rssi	0		sig	Len	30
2017-08-28T15:17:32.227	FE	9	0	0	13	33	44	A6	mavlink_radio_t	rxerrors	0	fixed	0	rssi	174	remrssi	171	txbuf	100	noise	46	remnoise	27		sig	Len	17
2017-08-28T15:17:32.227	FE	9	0	0	13	33	44	6D	mavlink_radio_status_t	rxerrors	0	fixed	0	rssi	174	remrssi	171	txbuf	100	noise	46	remnoise	27		sig	Len	17
2017-08-28T15:17:32.258	FE	1C	0	0	10	1	1	1E	mavlink_attitude_t	time_boot_ms	1628940	roll	0	06791015	pitch	0	1931829	yaw	-0	5043601	rollspeed	-0	00976155	pitchspeed	0	00281886	yawspeed	0	005076327		sig	Len	36
2017-08-28T15:17:32.305	FE	14	0	0	11	1	1	4A	mavlink_vfr_hud_t	airspeed	0	1	groundspeed	0	1	alt	-42	95	climb	0	04	heading	331	throttle	0		sig	Len	28
2017-08-28T15:17:32.305	FE	1C	0	0	12	1	1	1E	mavlink_attitude_t	time_boot_ms	1629060	roll	0	06721933	pitch	0	1933155	yaw	-0	505065	rollspeed	-0	01295421	pitchspeed	0	01878215	yawspeed	0	001883669		sig	Len	36
2017-08-28T15:17:32.305	FE	14	0	0	13	1	1	4A	mavlink_vfr_hud_t	airspeed	0	09	groundspeed	0	09	alt	-42	98	climb	0	03	heading	331	throttle	0		sig	Len	28
2017-08-28T15:17:32.305	FE	9	0	0	14	1	1	0	mavlink_heartbeat_t	custom_mode	0	type	2	autopilot	3	base_mode	81	system_status	3	mavlink_version	3		sig	Len	17
2017-08-28T15:17:32.321	FE	1C	0	0	15	1	1	1E	mavlink_attitude_t	time_boot_ms	1629181	roll	0	06604025	pitch	0	1931053	yaw	-0	5059729	rollspeed	-0	01135788	pitchspeed	0	01984637	yawspeed	0	002415778		sig	Len	36
2017-08-28T15:17:32.321	FE	14	0	0	16	1	1	4A	mavlink_vfr_hud_t	airspeed	0	09	groundspeed	0	09	alt	-42	98	climb	0	03	heading	331	throttle	0		sig	Len	28
2017-08-28T15:17:32.383	FE	1F	0	0	17	1	1	1	mavlink_sys_status_t	onboard_control_sensors_present	64559	onboard_control_sensors_enabled	39983	onboard_control_sensors_health	64559	load	628	voltage_battery	0	current_battery	-1	drop_rate_comm	0	errors_comm	0	errors_count1	0	errors_count2	0	errors_count3	0	errors_count4	0	battery_remaining	255		sig	Len	39
2017-08-28T15:17:32.383	FE	4	0	0	18	1	1	98	mavlink_meminfo_t	brkval	7206	freemem	906	freemem32	0		sig	Len	12
2017-08-28T15:17:32.383	FE	2	0	0	19	1	1	2A	mavlink_mission_current_t	seq	0		sig	Len	10
2017-08-28T15:17:32.383	FE	1E	0	0	1A	1	1	18	mavlink_gps_raw_int_t	time_usec	1629240000	lat	645874130	lon	-502235041	alt	3250	eph	139	epv	65535	vel	10	cog	35854	fix_type	3	satellites_visible	11		sig	Len	38
2017-08-28T15:17:32.414	FE	1A	0	0	1B	1	1	3E	mavlink_nav_controller_output_t	nav_roll	0	nav_pitch	0	alt_error	0	aspd_error	0	xtrack_error	0	nav_bearing	0	target_bearing	0	wp_dist	0		sig	Len	34
2017-08-28T15:17:32.414	FE	1C	0	0	1C	1	1	1E	mavlink_attitude_t	time_boot_ms	1629320	roll	0	06516504	pitch	0	1934883	yaw	-0	5061243	rollspeed	-0	005504671	pitchspeed	0	05709405	yawspeed	-0	0002447705		sig	Len	36
2017-08-28T15:17:32.414	FE	1C	0	0	1D	1	1	21	mavlink_global_position_int_t	time_boot_ms	1629240	lat	645874125	lon	-502235055	alt	3250	relative_alt	-42980	vx	0	vy	-9	vz	3	hdg	35854		sig	Len	36
2017-08-28T15:17:32.430	FE	14	0	0	1E	1	1	4A	mavlink_vfr_hud_t	airspeed	0	1	groundspeed	0	1	alt	-42	98	climb	0	04	heading	331	throttle	0		sig	Len	28
2017-08-28T15:17:32.430	FE	1A	0	0	1F	1	1	1B	mavlink_raw_imu_t	time_usec	1629360567	xacc	190	yacc	-72	zacc	-976	xgyro	-12	ygyro	33	zgyro	0	xmag	248	ymag	-6	zmag	-135		sig	Len	34
2017-08-28T15:17:32.430	FE	E	0	0	20	1	1	1D	mavlink_scaled_pressure_t	time_boot_ms	1629360	press_abs	507	19	press_diff	2	54168	temperature	2452		sig	Len	22
2017-08-28T15:17:32.477	FE	2A	0	0	21	1	1	96	mavlink_sensor_offsets_t	mag_declination	-0	5025426	raw_press	50719	raw_temp	2452	gyro_cal_x	0	02200007	gyro_cal_y	-0	04698397	gyro_cal_z	0	0002447705	accel_cal_x	0	accel_cal_y	0	accel_cal_z	0	mag_ofs_x	0	mag_ofs_y	0	mag_ofs_z	0		sig	Len	50
2017-08-28T15:17:32.524	FE	1C	0	0	22	1	1	A3	mavlink_ahrs_t	omegaIx	0	005445314	omegaIy	-0	02426096	omegaIz	-0	003099869	accel_weight	1	renorm_val	0	error_rp	0	002688491	error_yaw	0	006703734		sig	Len	36
2017-08-28T15:17:32.524	FE	3	0	0	23	1	1	A5	mavlink_hwstatus_t	Vcc	5143	I2Cerr	0		sig	Len	11
2017-08-28T15:17:32.524	FE	C	0	0	24	1	1	2	mavlink_system_time_t	time_unix_usec	1503926203361000	time_boot_ms	1629381		sig	Len	20
2017-08-28T15:17:32.524	FE	15	0	0	25	1	1	24	mavlink_servo_output_raw_t	time_usec	1629382240	servo1_raw	1100	servo2_raw	1100	servo3_raw	1100	servo4_raw	1100	servo5_raw	0	servo6_raw	0	servo7_raw	0	servo8_raw	0	port	0	servo9_raw	12337	servo10_raw	59	servo11_raw	56235	servo12_raw	827	servo13_raw	65291	servo14_raw	767	servo15_raw	0	servo16_raw	65024		sig	Len	29
2017-08-28T15:17:32.555	FE	16	0	0	26	1	1	23	mavlink_rc_channels_raw_t	time_boot_ms	1629382	chan1_raw	0	chan2_raw	0	chan3_raw	0	chan4_raw	0	chan5_raw	0	chan6_raw	0	chan7_raw	0	chan8_raw	0	port	0	rssi	0		sig	Len	30
2017-08-28T15:17:32.555	FE	1C	0	0	27	1	1	1E	mavlink_attitude_t	time_boot_ms	1629421	roll	0	06463245	pitch	0	1933433	yaw	-0	5066044	rollspeed	-0	003376232	pitchspeed	0	06028671	yawspeed	0	000819449		sig	Len	36
2017-08-28T15:17:32.555	FE	14	0	0	28	1	1	4A	mavlink_vfr_hud_t	airspeed	0	12	groundspeed	0	12	alt	-42	98	climb	0	03	heading	330	throttle	0		sig	Len	28
2017-08-28T15:17:32.586	FE	1C	0	0	29	1	1	1E	mavlink_attitude_t	time_boot_ms	1629540	roll	0	06428734	pitch	0	1928943	yaw	-0	5071096	rollspeed	-0	006568892	pitchspeed	-0	00250224	yawspeed	0	004544217		sig	Len	36
2017-08-28T15:17:32.586	FE	14	0	0	2A	1	1	4A	mavlink_vfr_hud_t	airspeed	0	12	groundspeed	0	12	alt	-42	98	climb	0	04	heading	330	throttle	0		sig	Len	28
2017-08-28T15:17:32.711	FE	1C	0	0	2B	1	1	1E	mavlink_attitude_t	time_boot_ms	1629660	roll	0	06412712	pitch	0	1926186	yaw	-0	5075281	rollspeed	-0	008697331	pitchspeed	0	02197481	yawspeed	0	001883669		sig	Len	36
2017-08-28T15:17:32.711	FE	14	0	0	2C	1	1	4A	mavlink_vfr_hud_t	airspeed	0	11	groundspeed	0	11	alt	-42	97	climb	0	03	heading	330	throttle	0		sig	Len	28
2017-08-28T15:17:32.820	FE	1C	0	0	2D	1	1	1E	mavlink_attitude_t	time_boot_ms	1629781	roll	0	06407487	pitch	0	1920168	yaw	-0	5085056	rollspeed	-0	004440453	pitchspeed	0	01186473	yawspeed	0	002947888		sig	Len	36
2017-08-28T15:17:32.820	FE	14	0	0	2E	1	1	4A	mavlink_vfr_hud_t	airspeed	0	11	groundspeed	0	11	alt	-42	96	climb	0	03	heading	330	throttle	0		sig	Len	28
2017-08-28T15:17:32.945	FE	1F	0	0	2F	1	1	1	mavlink_sys_status_t	onboard_control_sensors_present	64559	onboard_control_sensors_enabled	39983	onboard_control_sensors_health	64559	load	623	voltage_battery	0	current_battery	-1	drop_rate_comm	0	errors_comm	0	errors_count1	0	errors_count2	0	errors_count3	0	errors_count4	0	battery_remaining	255		sig	Len	39
2017-08-28T15:17:32.945	FE	4	0	0	30	1	1	98	mavlink_meminfo_t	brkval	7206	freemem	906	freemem32	0		sig	Len	12
2017-08-28T15:17:32.945	FE	2	0	0	31	1	1	2A	mavlink_mission_current_t	seq	0		sig	Len	10
2017-08-28T15:17:32.992	FE	1E	0	0	32	1	1	18	mavlink_gps_raw_int_t	time_usec	1629640000	lat	645874129	lon	-502235051	alt	3270	eph	139	epv	65535	vel	11	cog	35854	fix_type	3	satellites_visible	11		sig	Len	38
2017-08-28T15:17:32.992	FE	1A	0	0	33	1	1	3E	mavlink_nav_controller_output_t	nav_roll	0	nav_pitch	0	alt_error	0	aspd_error	0	xtrack_error	0	nav_bearing	0	target_bearing	0	wp_dist	0		sig	Len	34
2017-08-28T15:17:32.992	FE	1C	0	0	34	1	1	21	mavlink_global_position_int_t	time_boot_ms	1629841	lat	645874127	lon	-502235064	alt	3280	relative_alt	-42950	vx	-4	vy	-9	vz	6	hdg	35854		sig	Len	36
2017-08-28T15:17:33.007	FE	9	0	0	52	FF	BE	0	mavlink_heartbeat_t	custom_mode	0	type	6	autopilot	8	base_mode	0	system_status	0	mavlink_version	3		sig	Len	17
2017-08-28T15:17:33.023	FE	1A	0	0	35	1	1	1B	mavlink_raw_imu_t	time_usec	1629881333	xacc	195	yacc	-32	zacc	-950	xgyro	0	ygyro	16	zgyro	3	xmag	248	ymag	-12	zmag	-137		sig	Len	34
2017-08-28T15:17:33.023	FE	E	0	0	36	1	1	1D	mavlink_scaled_pressure_t	time_boot_ms	1629881	press_abs	507	1761	press_diff	2	527773	temperature	2451		sig	Len	22
2017-08-28T15:17:33.023	FE	2A	0	0	37	1	1	96	mavlink_sensor_offsets_t	mag_declination	-0	5025426	raw_press	50717	raw_temp	2451	gyro_cal_x	0	02200007	gyro_cal_y	-0	04698397	gyro_cal_z	0	0002447705	accel_cal_x	0	accel_cal_y	0	accel_cal_z	0	mag_ofs_x	0	mag_ofs_y	0	mag_ofs_z	0		sig	Len	50
2017-08-28T15:17:33.070	FE	1C	0	0	38	1	1	A3	mavlink_ahrs_t	omegaIx	0	005524338	omegaIy	-0	02427785	omegaIz	-0	00340171	accel_weight	1	renorm_val	0	error_rp	0	0004755917	error_yaw	0	01024511		sig	Len	36
2017-08-28T15:17:33.070	FE	3	0	0	39	1	1	A5	mavlink_hwstatus_t	Vcc	5190	I2Cerr	0		sig	Len	11
2017-08-28T15:17:33.070	FE	C	0	0	3A	1	1	2	mavlink_system_time_t	time_unix_usec	1503926203881000	time_boot_ms	1629901		sig	Len	20
2017-08-28T15:17:33.070	FE	15	0	0	3B	1	1	24	mavlink_servo_output_raw_t	time_usec	1629901984	servo1_raw	1100	servo2_raw	1100	servo3_raw	1100	servo4_raw	1100	servo5_raw	0	servo6_raw	0	servo7_raw	0	servo8_raw	0	port	0	servo9_raw	63832	servo10_raw	6713	servo11_raw	10203	servo12_raw	828	servo13_raw	65291	servo14_raw	767	servo15_raw	0	servo16_raw	65024		sig	Len	29
2017-08-28T15:17:33.148	FE	16	0	0	3C	1	1	23	mavlink_rc_channels_raw_t	time_boot_ms	1629902	chan1_raw	0	chan2_raw	0	chan3_raw	0	chan4_raw	0	chan5_raw	0	chan6_raw	0	chan7_raw	0	chan8_raw	0	port	0	rssi	0		sig	Len	30
2017-08-28T15:17:33.148	FE	1C	0	0	3D	1	1	1E	mavlink_attitude_t	time_boot_ms	1629920	roll	0	06487826	pitch	0	1919899	yaw	-0	5074737	rollspeed	0	003541194	pitchspeed	0	04804819	yawspeed	0	002415778		sig	Len	36
2017-08-28T15:17:33.148	FE	14	0	0	3E	1	1	4A	mavlink_vfr_hud_t	airspeed	0	09	groundspeed	0	09	alt	-42	94	climb	0	04	heading	330	throttle	0		sig	Len	28
2017-08-28T15:17:33.148	FE	1C	0	0	3F	1	1	1E	mavlink_attitude_t	time_boot_ms	1630021	roll	0	06547426	pitch	0	1917461	yaw	-0	5069146	rollspeed	0	005137524	pitchspeed	0	04591975	yawspeed	0	001883669		sig	Len	36
2017-08-28T15:17:33.148	FE	14	0	0	40	1	1	4A	mavlink_vfr_hud_t	airspeed	0	12	groundspeed	0	12	alt	-42	93	climb	0	03	heading	330	throttle	0		sig	Len	28
2017-08-28T15:17:33.148	FE	1C	0	0	41	1	1	1E	mavlink_attitude_t	time_boot_ms	1630140	roll	0	06603803	pitch	0	1913415	yaw	-0	507492	rollspeed	-0	0007156841	pitchspeed	-0	00250224	yawspeed	0	004544217		sig	Len	36
2017-08-28T15:17:33.148	FE	9	0	0	14	33	44	A6	mavlink_radio_t	rxerrors	0	fixed	0	rssi	174	remrssi	171	txbuf	100	noise	45	remnoise	26		sig	Len	17
2017-08-28T15:17:33.148	FE	9	0	0	14	33	44	6D	mavlink_radio_status_t	rxerrors	0	fixed	0	rssi	174	remrssi	171	txbuf	100	noise	45	remnoise	26		sig	Len	17
2017-08-28T15:17:33.288	FE	14	0	0	42	1	1	4A	mavlink_vfr_hud_t	airspeed	0	12	groundspeed	0	12	alt	-42	92	climb	0	03	heading	330	throttle	0		sig	Len	28
2017-08-28T15:17:33.288	FE	9	0	0	43	1	1	0	mavlink_heartbeat_t	custom_mode	0	type	2	autopilot	3	base_mode	81	system_status	3	mavlink_version	3		sig	Len	17
2017-08-28T15:17:33.288	FE	1C	0	0	44	1	1	1E	mavlink_attitude_t	time_boot_ms	1630260	roll	0	06696447	pitch	0	1913331	yaw	-0	507282	rollspeed	0	0008806456	pitchspeed	0	03474544	yawspeed	0	002947888		sig	Len	36
2017-08-28T15:17:33.413	FE	14	0	0	45	1	1	4A	mavlink_vfr_hud_t	airspeed	0	17	groundspeed	0	17	alt	-42	93	climb	0	02	heading	330	throttle	0		sig	Len	28
2017-08-28T15:17:33.413	FE	1F	0	0	46	1	1	1	mavlink_sys_status_t	onboard_control_sensors_present	64559	onboard_control_sensors_enabled	39983	onboard_control_sensors_health	64559	load	627	voltage_battery	0	current_battery	-1	drop_rate_comm	0	errors_comm	0	errors_count1	0	errors_count2	0	errors_count3	0	errors_count4	0	battery_remaining	255		sig	Len	39
2017-08-28T15:17:33.413	FE	4	0	0	47	1	1	98	mavlink_meminfo_t	brkval	7206	freemem	906	freemem32	0		sig	Len	12
2017-08-28T15:17:33.460	FE	2	0	0	48	1	1	2A	mavlink_mission_current_t	seq	0		sig	Len	10
2017-08-28T15:17:33.460	FE	1E	0	0	49	1	1	18	mavlink_gps_raw_int_t	time_usec	1630241000	lat	645874128	lon	-502235068	alt	3320	eph	139	epv	65535	vel	17	cog	35854	fix_type	3	satellites_visible	11		sig	Len	38
2017-08-28T15:17:33.460	FE	1A	0	0	4A	1	1	3E	mavlink_nav_controller_output_t	nav_roll	0	nav_pitch	0	alt_error	0	aspd_error	0	xtrack_error	0	nav_bearing	0	target_bearing	0	wp_dist	0		sig	Len	34
2017-08-28T15:17:33.460	FE	1C	0	0	4B	1	1	21	mavlink_global_position_int_t	time_boot_ms	1630241	lat	645874127	lon	-502235074	alt	3320	relative_alt	-42930	vx	3	vy	-17	vz	9	hdg	35854		sig	Len	36
2017-08-28T15:17:33.475	FE	1C	0	0	4C	1	1	1E	mavlink_attitude_t	time_boot_ms	1630381	roll	0	06751777	pitch	0	1911421	yaw	-0	5086408	rollspeed	-0	003376232	pitchspeed	0	01399316	yawspeed	0	004012107		sig	Len	36
2017-08-28T15:17:33.475	FE	1A	0	0	4D	1	1	1B	mavlink_raw_imu_t	time_usec	1630401576	xacc	179	yacc	-109	zacc	-933	xgyro	-7	ygyro	15	zgyro	2	xmag	248	ymag	-6	zmag	-135		sig	Len	34
2017-08-28T15:17:33.475	FE	E	0	0	4E	1	1	1D	mavlink_scaled_pressure_t	time_boot_ms	1630401	press_abs	507	1821	press_diff	2	533789	temperature	2452		sig	Len	22
2017-08-28T15:17:33.522	FE	2A	0	0	4F	1	1	96	mavlink_sensor_offsets_t	mag_declination	-0	5025426	raw_press	50718	raw_temp	2452	gyro_cal_x	0	02200007	gyro_cal_y	-0	04698397	gyro_cal_z	0	0002447705	accel_cal_x	0	accel_cal_y	0	accel_cal_z	0	mag_ofs_x	0	mag_ofs_y	0	mag_ofs_z	0		sig	Len	50
2017-08-28T15:17:33.522	FE	14	0	0	50	1	1	4A	mavlink_vfr_hud_t	airspeed	0	17	groundspeed	0	17	alt	-42	92	climb	0	02	heading	330	throttle	0		sig	Len	28
2017-08-28T15:17:33.553	FE	1C	0	0	51	1	1	A3	mavlink_ahrs_t	omegaIx	0	005524338	omegaIy	-0	02427785	omegaIz	-0	00340171	accel_weight	1	renorm_val	0	error_rp	0	001332275	error_yaw	0	009372068		sig	Len	36
2017-08-28T15:17:33.553	FE	3	0	0	52	1	1	A5	mavlink_hwstatus_t	Vcc	5190	I2Cerr	0		sig	Len	11
2017-08-28T15:17:33.553	FE	C	0	0	53	1	1	2	mavlink_system_time_t	time_unix_usec	1503926204401000	time_boot_ms	1630422		sig	Len	20
2017-08-28T15:17:33.553	FE	15	0	0	54	1	1	24	mavlink_servo_output_raw_t	time_usec	1630423185	servo1_raw	1100	servo2_raw	1100	servo3_raw	1100	servo4_raw	1100	servo5_raw	0	servo6_raw	0	servo7_raw	0	servo8_raw	0	port	0	servo9_raw	44703	servo10_raw	19770	servo11_raw	6541	servo12_raw	828	servo13_raw	65291	servo14_raw	767	servo15_raw	0	servo16_raw	65024		sig	Len	29
2017-08-28T15:17:33.584	FE	16	0	0	55	1	1	23	mavlink_rc_channels_raw_t	time_boot_ms	1630441	chan1_raw	0	chan2_raw	0	chan3_raw	0	chan4_raw	0	chan5_raw	0	chan6_raw	0	chan7_raw	0	chan8_raw	0	port	0	rssi	0		sig	Len	30
2017-08-28T15:17:33.584	FE	1C	0	0	56	1	1	1E	mavlink_attitude_t	time_boot_ms	1630500	roll	0	06805778	pitch	0	1916461	yaw	-0	5093154	rollspeed	-0	001779903	pitchspeed	0	02250692	yawspeed	0	004012107		sig	Len	36
2017-08-28T15:17:33.584	FE	14	0	0	57	1	1	4A	mavlink_vfr_hud_t	airspeed	0	14	groundspeed	0	14	alt	-42	93	climb	0	02	heading	330	throttle	0		sig	Len	28
2017-08-28T15:17:33.616	FE	1C	0	0	58	1	1	1E	mavlink_attitude_t	time_boot_ms	1630621	roll	0	06875069	pitch	0	1920083	yaw	-0	5095195	rollspeed	0	002476975	pitchspeed	0	06347937	yawspeed	-0	0007768802		sig	Len	36
2017-08-28T15:17:33.740	FE	14	0	0	59	1	1	4A	mavlink_vfr_hud_t	airspeed	0	14	groundspeed	0	14	alt	-42	94	climb	0	01	heading	330	throttle	0		sig	Len	28
2017-08-28T15:17:33.740	FE	1C	0	0	5A	1	1	1E	mavlink_attitude_t	time_boot_ms	1630740	roll	0	06901905	pitch	0	1918005	yaw	-0	5096445	rollspeed	-0	006568892	pitchspeed	-0	00303435	yawspeed	0	008268986		sig	Len	36
2017-08-28T15:17:33.865	FE	14	0	0	5B	1	1	4A	mavlink_vfr_hud_t	airspeed	0	14	groundspeed	0	14	alt	-42	93	climb	0	01	heading	330	throttle	0		sig	Len	28
2017-08-28T15:17:33.865	FE	1F	0	0	5C	1	1	1	mavlink_sys_status_t	onboard_control_sensors_present	64559	onboard_control_sensors_enabled	39983	onboard_control_sensors_health	64559	load	624	voltage_battery	0	current_battery	-1	drop_rate_comm	0	errors_comm	0	errors_count1	0	errors_count2	0	errors_count3	0	errors_count4	0	battery_remaining	255		sig	Len	39
2017-08-28T15:17:33.865	FE	4	0	0	5D	1	1	98	mavlink_meminfo_t	brkval	7206	freemem	906	freemem32	0		sig	Len	12
2017-08-28T15:17:33.912	FE	2	0	0	5E	1	1	2A	mavlink_mission_current_t	seq	0		sig	Len	10
2017-08-28T15:17:33.912	FE	1E	0	0	5F	1	1	18	mavlink_gps_raw_int_t	time_usec	1630841000	lat	645874127	lon	-502235083	alt	3320	eph	139	epv	65535	vel	11	cog	35854	fix_type	3	satellites_visible	11		sig	Len	38
2017-08-28T15:17:33.912	FE	1A	0	0	60	1	1	3E	mavlink_nav_controller_output_t	nav_roll	0	nav_pitch	0	alt_error	0	aspd_error	0	xtrack_error	0	nav_bearing	0	target_bearing	0	wp_dist	0		sig	Len	34
2017-08-28T15:17:33.912	FE	1C	0	0	61	1	1	1E	mavlink_attitude_t	time_boot_ms	1630881	roll	0	06934156	pitch	0	1919472	yaw	-0	509599	rollspeed	-0	007633111	pitchspeed	0	01718582	yawspeed	0	005608437		sig	Len	36
2017-08-28T15:17:33.943	FE	1C	0	0	62	1	1	21	mavlink_global_position_int_t	time_boot_ms	1630841	lat	645874128	lon	-502235090	alt	3320	relative_alt	-42930	vx	0	vy	-11	vz	8	hdg	35854		sig	Len	36
2017-08-28T15:17:33.943	FE	14	0	0	63	1	1	4A	mavlink_vfr_hud_t	airspeed	0	11	groundspeed	0	11	alt	-42	93	climb	0	heading	330	throttle	0		sig	Len	28
2017-08-28T15:17:33.943	FE	1A	0	0	64	1	1	1B	mavlink_raw_imu_t	time_usec	1630921006	xacc	204	yacc	-11	zacc	-1004	xgyro	-1	ygyro	70	zgyro	3	xmag	256	ymag	-6	zmag	-138		sig	Len	34
2017-08-28T15:17:33.974	FE	E	0	0	65	1	1	1D	mavlink_scaled_pressure_t	time_boot_ms	1630921	press_abs	507	1846	press_diff	2	536289	temperature	2453		sig	Len	22
2017-08-28T15:17:33.974	FE	2A	0	0	66	1	1	96	mavlink_sensor_offsets_t	mag_declination	-0	5025426	raw_press	50718	raw_temp	2453	gyro_cal_x	0	02200007	gyro_cal_y	-0	04698397	gyro_cal_z	0	0002447705	accel_cal_x	0	accel_cal_y	0	accel_cal_z	0	mag_ofs_x	0	mag_ofs_y	0	mag_ofs_z	0		sig	Len	50
2017-08-28T15:17:34.006	FE	9	0	0	53	FF	BE	0	mavlink_heartbeat_t	custom_mode	0	type	6	autopilot	8	base_mode	0	system_status	0	mavlink_version	3		sig	Len	17
2017-08-28T15:17:34.021	FE	1C	0	0	67	1	1	A3	mavlink_ahrs_t	omegaIx	0	005524338	omegaIy	-0	02427785	omegaIz	-0	00340171	accel_weight	1	renorm_val	0	error_rp	0	003008641	error_yaw	0	00546782		sig	Len	36
2017-08-28T15:17:34.021	FE	3	0	0	68	1	1	A5	mavlink_hwstatus_t	Vcc	5143	I2Cerr	0		sig	Len	11
2017-08-28T15:17:34.021	FE	C	0	0	69	1	1	2	mavlink_system_time_t	time_unix_usec	1503926204920000	time_boot_ms	1630941		sig	Len	20
2017-08-28T15:17:34.021	FE	15	0	0	6A	1	1	24	mavlink_servo_output_raw_t	time_usec	1630942185	servo1_raw	1100	servo2_raw	1100	servo3_raw	1100	servo4_raw	1100	servo5_raw	0	servo6_raw	0	servo7_raw	0	servo8_raw	0	port	0	servo9_raw	17708	servo10_raw	26171	servo11_raw	45867	servo12_raw	827	servo13_raw	65291	servo14_raw	767	servo15_raw	0	servo16_raw	65024		sig	Len	29
2017-08-28T15:17:34.052	FE	16	0	0	6B	1	1	23	mavlink_rc_channels_raw_t	time_boot_ms	1630942	chan1_raw	0	chan2_raw	0	chan3_raw	0	chan4_raw	0	chan5_raw	0	chan6_raw	0	chan7_raw	0	chan8_raw	0	port	0	rssi	0		sig	Len	30
2017-08-28T15:17:34.052	FE	1C	0	0	6C	1	1	1E	mavlink_attitude_t	time_boot_ms	1630981	roll	0	06929928	pitch	0	1923736	yaw	-0	5100014	rollspeed	-0	005504671	pitchspeed	0	03048857	yawspeed	0	005076327		sig	Len	36
2017-08-28T15:17:34.052	FE	14	0	0	6D	1	1	4A	mavlink_vfr_hud_t	airspeed	0	11	groundspeed	0	11	alt	-42	93	climb	0	heading	330	throttle	0		sig	Len	28
2017-08-28T15:17:34.068	FE	9	0	0	15	33	44	A6	mavlink_radio_t	rxerrors	0	fixed	0	rssi	174	remrssi	171	txbuf	100	noise	42	remnoise	27		sig	Len	17
2017-08-28T15:17:34.068	FE	9	0	0	15	33	44	6D	mavlink_radio_status_t	rxerrors	0	fixed	0	rssi	174	remrssi	171	txbuf	100	noise	42	remnoise	27		sig	Len	17
2017-08-28T15:17:34.115	FE	1C	0	0	6E	1	1	1E	mavlink_attitude_t	time_boot_ms	1631100	roll	0	06924434	pitch	0	1928718	yaw	-0	51006	rollspeed	-0	01827531	pitchspeed	0	006543625	yawspeed	-0	0002447705		sig	Len	36
2017-08-28T15:17:34.115	FE	14	0	0	6F	1	1	4A	mavlink_vfr_hud_t	airspeed	0	12	groundspeed	0	12	alt	-42	93	climb	0	heading	330	throttle	0		sig	Len	28
2017-08-28T15:17:34.177	FE	9	0	0	70	1	1	0	mavlink_heartbeat_t	custom_mode	0	type	2	autopilot	3	base_mode	81	system_status	3	mavlink_version	3		sig	Len	17
2017-08-28T15:17:34.318	FE	1C	0	0	71	1	1	1E	mavlink_attitude_t	time_boot_ms	1631222	roll	0	06956166	pitch	0	1933423	yaw	-0	5092599	rollspeed	-0	002844123	pitchspeed	0	05124085	yawspeed	0	0002873393		sig	Len	36
2017-08-28T15:17:34.318	FE	14	0	0	72	1	1	4A	mavlink_vfr_hud_t	airspeed	0	09	groundspeed	0	09	alt	-42	93	climb	0	heading	330	throttle	0		sig	Len	28
2017-08-28T15:17:34.427	FE	1C	0	0	73	1	1	1E	mavlink_attitude_t	time_boot_ms	1631341	roll	0	06963105	pitch	0	1931994	yaw	-0	5082434	rollspeed	-0	00922944	pitchspeed	-0	01367654	yawspeed	0	007736876		sig	Len	36
2017-08-28T15:17:34.427	FE	14	0	0	74	1	1	4A	mavlink_vfr_hud_t	airspeed	0	09	groundspeed	0	09	alt	-42	93	climb	0	heading	330	throttle	0		sig	Len	28
2017-08-28T15:17:34.552	FE	1F	0	0	75	1	1	1	mavlink_sys_status_t	onboard_control_sensors_present	64559	onboard_control_sensors_enabled	39983	onboard_control_sensors_health	64559	load	629	voltage_battery	0	current_battery	-1	drop_rate_comm	0	errors_comm	0	errors_count1	0	errors_count2	0	errors_count3	0	errors_count4	0	battery_remaining	255		sig	Len	39
2017-08-28T15:17:34.552	FE	4	0	0	76	1	1	98	mavlink_meminfo_t	brkval	7206	freemem	906	freemem32	0		sig	Len	12
2017-08-28T15:17:34.552	FE	2	0	0	77	1	1	2A	mavlink_mission_current_t	seq	0		sig	Len	10
2017-08-28T15:17:34.598	FE	1E	0	0	78	1	1	18	mavlink_gps_raw_int_t	time_usec	1631241000	lat	645874127	lon	-502235089	alt	3300	eph	139	epv	65535	vel	9	cog	35854	fix_type	3	satellites_visible	11		sig	Len	38
2017-08-28T15:17:34.598	FE	1A	0	0	79	1	1	3E	mavlink_nav_controller_output_t	nav_roll	0	nav_pitch	0	alt_error	0	aspd_error	0	xtrack_error	0	nav_bearing	0	target_bearing	0	wp_dist	0		sig	Len	34
2017-08-28T15:17:34.598	FE	1C	0	0	7A	1	1	21	mavlink_global_position_int_t	time_boot_ms	1631241	lat	645874128	lon	-502235105	alt	3300	relative_alt	-42930	vx	0	vy	-9	vz	0	hdg	35854		sig	Len	36
2017-08-28T15:17:34.630	FE	1A	0	0	7B	1	1	1B	mavlink_raw_imu_t	time_usec	1631442286	xacc	169	yacc	-121	zacc	-939	xgyro	-9	ygyro	-7	zgyro	6	xmag	247	ymag	-11	zmag	-134		sig	Len	34
2017-08-28T15:17:34.630	FE	E	0	0	7C	1	1	1D	mavlink_scaled_pressure_t	time_boot_ms	1631442	press_abs	507	1822	press_diff	2	533867	temperature	2452		sig	Len	22
2017-08-28T15:17:34.630	FE	2A	0	0	7D	1	1	96	mavlink_sensor_offsets_t	mag_declination	-0	5025426	raw_press	50718	raw_temp	2452	gyro_cal_x	0	02200007	gyro_cal_y	-0	04698397	gyro_cal_z	0	0002447705	accel_cal_x	0	accel_cal_y	0	accel_cal_z	0	mag_ofs_x	0	mag_ofs_y	0	mag_ofs_z	0		sig	Len	50
2017-08-28T15:17:34.676	FE	1C	0	0	7E	1	1	A3	mavlink_ahrs_t	omegaIx	0	005524338	omegaIy	-0	02427785	omegaIz	-0	00340171	accel_weight	1	renorm_val	0	error_rp	0	000790298	error_yaw	0	009155363		sig	Len	36
2017-08-28T15:17:34.676	FE	3	0	0	7F	1	1	A5	mavlink_hwstatus_t	Vcc	5239	I2Cerr	0		sig	Len	11
2017-08-28T15:17:34.676	FE	C	0	0	80	1	1	2	mavlink_system_time_t	time_unix_usec	1503926205440000	time_boot_ms	1631461		sig	Len	20
2017-08-28T15:17:34.676	FE	15	0	0	81	1	1	24	mavlink_servo_output_raw_t	time_usec	1631462607	servo1_raw	1100	servo2_raw	1100	servo3_raw	1100	servo4_raw	1100	servo5_raw	0	servo6_raw	0	servo7_raw	0	servo8_raw	0	port	0	servo9_raw	20268	servo10_raw	24634	servo11_raw	5632	servo12_raw	828	servo13_raw	65291	servo14_raw	767	servo15_raw	0	servo16_raw	65024		sig	Len	29
2017-08-28T15:17:34.708	FE	16	0	0	82	1	1	23	mavlink_rc_channels_raw_t	time_boot_ms	1631462	chan1_raw	0	chan2_raw	0	chan3_raw	0	chan4_raw	0	chan5_raw	0	chan6_raw	0	chan7_raw	0	chan8_raw	0	port	0	rssi	0		sig	Len	30
2017-08-28T15:17:34.708	FE	1C	0	0	83	1	1	1E	mavlink_attitude_t	time_boot_ms	1631481	roll	0	06970797	pitch	0	1929555	yaw	-0	5069392	rollspeed	-0	007633111	pitchspeed	0	01133262	yawspeed	0	004544217		sig	Len	36
2017-08-28T15:17:34.708	FE	14	0	0	84	1	1	4A	mavlink_vfr_hud_t	airspeed	0	1	groundspeed	0	1	alt	-42	93	climb	0	heading	330	throttle	0		sig	Len	28
2017-08-28T15:17:34.739	FE	1C	0	0	85	1	1	1E	mavlink_attitude_t	time_boot_ms	1631581	roll	0	06933762	pitch	0	1931876	yaw	-0	5078234	rollspeed	-0	00922944	pitchspeed	0	01558949	yawspeed	0	005076327		sig	Len	36
2017-08-28T15:17:34.739	FE	14	0	0	86	1	1	4A	mavlink_vfr_hud_t	airspeed	0	1	groundspeed	0	1	alt	-42	92	climb	0	heading	330	throttle	0		sig	Len	28
2017-08-28T15:17:34.739	FE	1C	0	0	87	1	1	1E	mavlink_attitude_t	time_boot_ms	1631701	roll	0	06888575	pitch	0	1934034	yaw	-0	508152	rollspeed	-0	01401843	pitchspeed	0	009736285	yawspeed	0	002415778		sig	Len	36
2017-08-28T15:17:34.910	FE	14	0	0	88	1	1	4A	mavlink_vfr_hud_t	airspeed	0	12	groundspeed	0	12	alt	-42	9	climb	0	01	heading	330	throttle	0		sig	Len	28
2017-08-28T15:17:34.910	FE	1C	0	0	89	1	1	1E	mavlink_attitude_t	time_boot_ms	1631822	roll	0	06857928	pitch	0	1933925	yaw	-0	5077593	rollspeed	-0	008697331	pitchspeed	0	0703968	yawspeed	0	000819449		sig	Len	36
2017-08-28T15:17:34.910	FE	14	0	0	8A	1	1	4A	mavlink_vfr_hud_t	airspeed	0	09	groundspeed	0	09	alt	-42	88	climb	0	01	heading	330	throttle	0		sig	Len	28
2017-08-28T15:17:34.942	FE	1F	0	0	8B	1	1	1	mavlink_sys_status_t	onboard_control_sensors_present	64559	onboard_control_sensors_enabled	39983	onboard_control_sensors_health	64559	load	634	voltage_battery	0	current_battery	-1	drop_rate_comm	0	errors_comm	0	errors_count1	0	errors_count2	0	errors_count3	0	errors_count4	0	battery_remaining	255		sig	Len	39
2017-08-28T15:17:34.942	FE	4	0	0	8C	1	1	98	mavlink_meminfo_t	brkval	7206	freemem	906	freemem32	0		sig	Len	12
2017-08-28T15:17:34.942	FE	2	0	0	8D	1	1	2A	mavlink_mission_current_t	seq	0		sig	Len	10
2017-08-28T15:17:34.942	FE	1E	0	0	8E	1	1	18	mavlink_gps_raw_int_t	time_usec	1631842000	lat	645874126	lon	-502235100	alt	3320	eph	139	epv	65535	vel	9	cog	35854	fix_type	3	satellites_visible	11		sig	Len	38
2017-08-28T15:17:34.973	FE	1A	0	0	8F	1	1	3E	mavlink_nav_controller_output_t	nav_roll	0	nav_pitch	0	alt_error	0	aspd_error	0	xtrack_error	0	nav_bearing	0	target_bearing	0	wp_dist	0		sig	Len	34
2017-08-28T15:17:34.973	FE	1C	0	0	90	1	1	21	mavlink_global_position_int_t	time_boot_ms	1631842	lat	645874127	lon	-502235117	alt	3320	relative_alt	-42870	vx	-1	vy	-9	vz	3	hdg	35854		sig	Len	36
2017-08-28T15:17:34.973	FE	1C	0	0	91	1	1	1E	mavlink_attitude_t	time_boot_ms	1631941	roll	0	06782535	pitch	0	1927422	yaw	-0	5086416	rollspeed	-0	01188999	pitchspeed	-0	004630677	yawspeed	0	003479998		sig	Len	36
2017-08-28T15:17:35.004	FE	9	0	0	54	FF	BE	0	mavlink_heartbeat_t	custom_mode	0	type	6	autopilot	8	base_mode	0	system_status	0	mavlink_version	3		sig	Len	17
2017-08-28T15:17:35.020	FE	1A	0	0	92	1	1	1B	mavlink_raw_imu_t	time_usec	1631961401	xacc	186	yacc	-71	zacc	-988	xgyro	-10	ygyro	31	zgyro	1	xmag	248	ymag	-4	zmag	-135		sig	Len	34
2017-08-28T15:17:35.020	FE	E	0	0	93	1	1	1D	mavlink_scaled_pressure_t	time_boot_ms	1631961	press_abs	507	1721	press_diff	2	523789	temperature	2452		sig	Len	22
2017-08-28T15:17:35.066	FE	2A	0	0	94	1	1	96	mavlink_sensor_offsets_t	mag_declination	-0	5025426	raw_press	50717	raw_temp	2452	gyro_cal_x	0	02200007	gyro_cal_y	-0	04698397	gyro_cal_z	0	0002447705	accel_cal_x	0	accel_cal_y	0	accel_cal_z	0	mag_ofs_x	0	mag_ofs_y	0	mag_ofs_z	0		sig	Len	50
2017-08-28T15:17:35.066	FE	14	0	0	95	1	1	4A	mavlink_vfr_hud_t	airspeed	0	09	groundspeed	0	09	alt	-42	87	climb	0	02	heading	330	throttle	0		sig	Len	28
2017-08-28T15:17:35.066	FE	1C	0	0	96	1	1	A3	mavlink_ahrs_t	omegaIx	0	005524338	omegaIy	-0	02427785	omegaIz	-0	00340171	accel_weight	1	renorm_val	0	error_rp	0	002070954	error_yaw	0	00766092		sig	Len	36
2017-08-28T15:17:35.082	FE	3	0	0	97	1	1	A5	mavlink_hwstatus_t	Vcc	5120	I2Cerr	0		sig	Len	11
2017-08-28T15:17:35.082	FE	C	0	0	98	1	1	2	mavlink_system_time_t	time_unix_usec	1503926205961000	time_boot_ms	1631982		sig	Len	20
2017-08-28T15:17:35.082	FE	15	0	0	99	1	1	24	mavlink_servo_output_raw_t	time_usec	1631983295	servo1_raw	1100	servo2_raw	1100	servo3_raw	1100	servo4_raw	1100	servo5_raw	0	servo6_raw	0	servo7_raw	0	servo8_raw	0	port	0	servo9_raw	1976	servo10_raw	30011	servo11_raw	64264	servo12_raw	827	servo13_raw	65291	servo14_raw	767	servo15_raw	0	servo16_raw	65024		sig	Len	29
2017-08-28T15:17:35.082	FE	16	0	0	9A	1	1	23	mavlink_rc_channels_raw_t	time_boot_ms	1631983	chan1_raw	0	chan2_raw	0	chan3_raw	0	chan4_raw	0	chan5_raw	0	chan6_raw	0	chan7_raw	0	chan8_raw	0	port	0	rssi	0		sig	Len	30
2017-08-28T15:17:35.129	FE	1C	0	0	9B	1	1	1E	mavlink_attitude_t	time_boot_ms	1632061	roll	0	06727911	pitch	0	1926961	yaw	-0	5089175	rollspeed	-0	01295421	pitchspeed	0	0267638	yawspeed	0	001883669		sig	Len	36
2017-08-28T15:17:35.129	FE	14	0	0	9C	1	1	4A	mavlink_vfr_hud_t	airspeed	0	09	groundspeed	0	09	alt	-42	86	climb	0	02	heading	330	throttle	0		sig	Len	28
2017-08-28T15:17:35.222	FE	9	0	0	16	33	44	A6	mavlink_radio_t	rxerrors	0	fixed	0	rssi	174	remrssi	171	txbuf	100	noise	42	remnoise	27		sig	Len	17
2017-08-28T15:17:35.222	FE	9	0	0	16	33	44	6D	mavlink_radio_status_t	rxerrors	0	fixed	0	rssi	174	remrssi	171	txbuf	100	noise	42	remnoise	27		sig	Len	17
2017-08-28T15:17:35.363	FE	9	0	0	9D	1	1	0	mavlink_heartbeat_t	custom_mode	0	type	2	autopilot	3	base_mode	81	system_status	3	mavlink_version	3		sig	Len	17
2017-08-28T15:17:35.363	FE	1C	0	0	9E	1	1	1E	mavlink_attitude_t	time_boot_ms	1632182	roll	0	06659246	pitch	0	1919283	yaw	-0	5090281	rollspeed	-0	008165221	pitchspeed	0	009736285	yawspeed	0	004544217		sig	Len	36
2017-08-28T15:17:35.363	FE	14	0	0	9F	1	1	4A	mavlink_vfr_hud_t	airspeed	0	09	groundspeed	0	09	alt	-42	84	climb	0	03	heading	330	throttle	0		sig	Len	28
2017-08-28T15:17:35.472	FE	1C	0	0	A0	1	1	1E	mavlink_attitude_t	time_boot_ms	1632301	roll	0	06617874	pitch	0	191788	yaw	-0	50967	rollspeed	-0	01295421	pitchspeed	-0	004630677	yawspeed	0	004012107		sig	Len	36
2017-08-28T15:17:35.472	FE	14	0	0	A1	1	1	4A	mavlink_vfr_hud_t	airspeed	0	13	groundspeed	0	13	alt	-42	84	climb	0	04	heading	330	throttle	0		sig	Len	28
2017-08-28T15:17:35.597	FE	1F	0	0	A2	1	1	1	mavlink_sys_status_t	onboard_control_sensors_present	64559	onboard_control_sensors_enabled	39983	onboard_control_sensors_health	64559	load	620	voltage_battery	0	current_battery	-1	drop_rate_comm	0	errors_comm	0	errors_count1	0	errors_count2	0	errors_count3	0	errors_count4	0	battery_remaining	255		sig	Len	39
2017-08-28T15:17:35.597	FE	4	0	0	A3	1	1	98	mavlink_meminfo_t	brkval	7206	freemem	906	freemem32	0		sig	Len	12
2017-08-28T15:17:35.597	FE	2	0	0	A4	1	1	2A	mavlink_mission_current_t	seq	0		sig	Len	10
2017-08-28T15:17:35.597	FE	1E	0	0	A5	1	1	18	mavlink_gps_raw_int_t	time_usec	1632242000	lat	645874126	lon	-502235109	alt	3340	eph	123	epv	65535	vel	13	cog	35854	fix_type	3	satellites_visible	12		sig	Len	38
2017-08-28T15:17:35.644	FE	1A	0	0	A6	1	1	3E	mavlink_nav_controller_output_t	nav_roll	0	nav_pitch	0	alt_error	0	aspd_error	0	xtrack_error	0	nav_bearing	0	target_bearing	0	wp_dist	0		sig	Len	34
2017-08-28T15:17:35.644	FE	1C	0	0	A7	1	1	1E	mavlink_attitude_t	time_boot_ms	1632442	roll	0	06602853	pitch	0	1912259	yaw	-0	5099044	rollspeed	-0	005504671	pitchspeed	-0	01899764	yawspeed	0	007736876		sig	Len	36
2017-08-28T15:17:35.644	FE	1C	0	0	A8	1	1	21	mavlink_global_position_int_t	time_boot_ms	1632442	lat	645874127	lon	-502235125	alt	3360	relative_alt	-42820	vx	-1	vy	-9	vz	4	hdg	35854		sig	Len	36
2017-08-28T15:17:35.659	FE	14	0	0	A9	1	1	4A	mavlink_vfr_hud_t	airspeed	0	1	groundspeed	0	1	alt	-42	82	climb	0	03	heading	330	throttle	0		sig	Len	28
2017-08-28T15:17:35.659	FE	1A	0	0	AA	1	1	1B	mavlink_raw_imu_t	time_usec	1632482331	xacc	200	yacc	-2	zacc	-966	xgyro	1	ygyro	17	zgyro	6	xmag	247	ymag	-7	zmag	-136		sig	Len	34
2017-08-28T15:17:35.659	FE	E	0	0	AB	1	1	1D	mavlink_scaled_pressure_t	time_boot_ms	1632482	press_abs	507	1744	press_diff	2	526133	temperature	2453		sig	Len	22
2017-08-28T15:17:35.706	FE	2A	0	0	AC	1	1	96	mavlink_sensor_offsets_t	mag_declination	-0	5025426	raw_press	50717	raw_temp	2453	gyro_cal_x	0	02200007	gyro_cal_y	-0	04698397	gyro_cal_z	0	0002447705	accel_cal_x	0	accel_cal_y	0	accel_cal_z	0	mag_ofs_x	0	mag_ofs_y	0	mag_ofs_z	0		sig	Len	50
2017-08-28T15:17:35.753	FE	1C	0	0	AD	1	1	A3	mavlink_ahrs_t	omegaIx	0	005524338	omegaIy	-0	02427785	omegaIz	-0	00340171	accel_weight	1	renorm_val	0	error_rp	0	001436364	error_yaw	0	009521079		sig	Len	36
2017-08-28T15:17:35.753	FE	3	0	0	AE	1	1	A5	mavlink_hwstatus_t	Vcc	5190	I2Cerr	0		sig	Len	11
2017-08-28T15:17:35.753	FE	C	0	0	AF	1	1	2	mavlink_system_time_t	time_unix_usec	1503926206481000	time_boot_ms	1632502		sig	Len	20
2017-08-28T15:17:35.753	FE	15	0	0	B0	1	1	24	mavlink_servo_output_raw_t	time_usec	1632502857	servo1_raw	1100	servo2_raw	1100	servo3_raw	1100	servo4_raw	1100	servo5_raw	0	servo6_raw	0	servo7_raw	0	servo8_raw	0	port	0	servo9_raw	48196	servo10_raw	19770	servo11_raw	7166	servo12_raw	828	servo13_raw	65292	servo14_raw	767	servo15_raw	0	servo16_raw	65024		sig	Len	29
2017-08-28T15:17:35.784	FE	16	0	0	B1	1	1	23	mavlink_rc_channels_raw_t	time_boot_ms	1632503	chan1_raw	0	chan2_raw	0	chan3_raw	0	chan4_raw	0	chan5_raw	0	chan6_raw	0	chan7_raw	0	chan8_raw	0	port	0	rssi	0		sig	Len	30
2017-08-28T15:17:35.784	FE	1C	0	0	B2	1	1	1E	mavlink_attitude_t	time_boot_ms	1632541	roll	0	06648924	pitch	0	1909789	yaw	-0	5094032	rollspeed	0	001412755	pitchspeed	-0	01048389	yawspeed	0	006140546		sig	Len	36
2017-08-28T15:17:35.784	FE	14	0	0	B3	1	1	4A	mavlink_vfr_hud_t	airspeed	0	1	groundspeed	0	1	alt	-42	81	climb	0	04	heading	330	throttle	0		sig	Len	28
2017-08-28T15:17:35.815	FE	1C	0	0	B4	1	1	1E	mavlink_attitude_t	time_boot_ms	1632661	roll	0	06750221	pitch	0	1909287	yaw	-0	5099764	rollspeed	0	006733853	pitchspeed	0	02037848	yawspeed	0	006140546		sig	Len	36
2017-08-28T15:17:35.815	FE	14	0	0	B5	1	1	4A	mavlink_vfr_hud_t	airspeed	0	12	groundspeed	0	12	alt	-42	8	climb	0	03	heading	330	throttle	0		sig	Len	28
2017-08-28T15:17:35.940	FE	1C	0	0	B6	1	1	1E	mavlink_attitude_t	time_boot_ms	1632782	roll	0	0687848	pitch	0	1905241	yaw	-0	5103384	rollspeed	0	01311917	pitchspeed	0	02303903	yawspeed	0	005608437		sig	Len	36
2017-08-28T15:17:35.940	FE	14	0	0	B7	1	1	4A	mavlink_vfr_hud_t	airspeed	0	12	groundspeed	0	12	alt	-42	79	climb	0	03	heading	330	throttle	0		sig	Len	28
2017-08-28T15:17:36.002	FE	9	0	0	55	FF	BE	0	mavlink_heartbeat_t	custom_mode	0	type	6	autopilot	8	base_mode	0	system_status	0	mavlink_version	3		sig	Len	17
2017-08-28T15:17:36.049	FE	1C	0	0	B8	1	1	1E	mavlink_attitude_t	time_boot_ms	1632901	roll	0	07066029	pitch	0	190671	yaw	-0	5105769	rollspeed	0	009926513	pitchspeed	0	004415188	yawspeed	0	006672656		sig	Len	36
2017-08-28T15:17:36.049	FE	14	0	0	B9	1	1	4A	mavlink_vfr_hud_t	airspeed	0	13	groundspeed	0	13	alt	-42	77	climb	0	03	heading	330	throttle	0		sig	Len	28
2017-08-28T15:17:36.049	FE	9	0	0	17	33	44	A6	mavlink_radio_t	rxerrors	0	fixed	0	rssi	174	remrssi	171	txbuf	100	noise	47	remnoise	25		sig	Len	17
2017-08-28T15:17:36.049	FE	9	0	0	17	33	44	6D	mavlink_radio_status_t	rxerrors	0	fixed	0	rssi	174	remrssi	171	txbuf	100	noise	47	remnoise	25		sig	Len	17
2017-08-28T15:17:36.174	FE	1F	0	0	BA	1	1	1	mavlink_sys_status_t	onboard_control_sensors_present	64559	onboard_control_sensors_enabled	39983	onboard_control_sensors_health	64559	load	625	voltage_battery	0	current_battery	-1	drop_rate_comm	0	errors_comm	0	errors_count1	0	errors_count2	0	errors_count3	0	errors_count4	0	battery_remaining	255		sig	Len	39
2017-08-28T15:17:36.174	FE	4	0	0	BB	1	1	98	mavlink_meminfo_t	brkval	7206	freemem	906	freemem32	0		sig	Len	12
2017-08-28T15:17:36.174	FE	2	0	0	BC	1	1	2A	mavlink_mission_current_t	seq	0		sig	Len	10
2017-08-28T15:17:36.221	FE	1E	0	0	BD	1	1	18	mavlink_gps_raw_int_t	time_usec	1632861000	lat	645874126	lon	-502235124	alt	3380	eph	123	epv	65535	vel	13	cog	35854	fix_type	3	satellites_visible	12		sig	Len	38
2017-08-28T15:17:36.221	FE	1A	0	0	BE	1	1	3E	mavlink_nav_controller_output_t	nav_roll	0	nav_pitch	0	alt_error	0	aspd_error	0	xtrack_error	0	nav_bearing	0	target_bearing	0	wp_dist	0		sig	Len	34
2017-08-28T15:17:36.221	FE	1C	0	0	BF	1	1	21	mavlink_global_position_int_t	time_boot_ms	1632861	lat	645874127	lon	-502235133	alt	3380	relative_alt	-42760	vx	0	vy	-13	vz	4	hdg	35854		sig	Len	36
2017-08-28T15:17:36.252	FE	1A	0	0	C0	1	1	1B	mavlink_raw_imu_t	time_usec	1633002032	xacc	178	yacc	-131	zacc	-931	xgyro	11	ygyro	-5	zgyro	8	xmag	263	ymag	-6	zmag	-134		sig	Len	34
2017-08-28T15:17:36.252	FE	E	0	0	C1	1	1	1D	mavlink_scaled_pressure_t	time_boot_ms	1633002	press_abs	507	1747	press_diff	2	526367	temperature	2452		sig	Len	22
2017-08-28T15:17:36.252	FE	2A	0	0	C2	1	1	96	mavlink_sensor_offsets_t	mag_declination	-0	5025426	raw_press	50717	raw_temp	2452	gyro_cal_x	0	02200007	gyro_cal_y	-0	04698397	gyro_cal_z	0	0002447705	accel_cal_x	0	accel_cal_y	0	accel_cal_z	0	mag_ofs_x	0	mag_ofs_y	0	mag_ofs_z	0		sig	Len	50
2017-08-28T15:17:36.299	FE	1C	0	0	C3	1	1	A3	mavlink_ahrs_t	omegaIx	0	005524338	omegaIy	-0	02427785	omegaIz	-0	00340171	accel_weight	1	renorm_val	0	error_rp	0	003907782	error_yaw	0	009271592		sig	Len	36
2017-08-28T15:17:36.299	FE	3	0	0	C4	1	1	A5	mavlink_hwstatus_t	Vcc	5166	I2Cerr	0		sig	Len	11
2017-08-28T15:17:36.299	FE	C	0	0	C5	1	1	2	mavlink_system_time_t	time_unix_usec	1503926207001000	time_boot_ms	1633023		sig	Len	20
2017-08-28T15:17:36.299	FE	15	0	0	C6	1	1	24	mavlink_servo_output_raw_t	time_usec	1633024068	servo1_raw	1100	servo2_raw	1100	servo3_raw	1100	servo4_raw	1100	servo5_raw	0	servo6_raw	0	servo7_raw	0	servo8_raw	0	port	0	servo9_raw	32780	servo10_raw	57403	servo11_raw	6119	servo12_raw	828	servo13_raw	65292	servo14_raw	767	servo15_raw	0	servo16_raw	65024		sig	Len	29
2017-08-28T15:17:36.330	FE	16	0	0	C7	1	1	23	mavlink_rc_channels_raw_t	time_boot_ms	1633024	chan1_raw	0	chan2_raw	0	chan3_raw	0	chan4_raw	0	chan5_raw	0	chan6_raw	0	chan7_raw	0	chan8_raw	0	port	0	rssi	0		sig	Len	30
2017-08-28T15:17:36.330	FE	1C	0	0	C8	1	1	1E	mavlink_attitude_t	time_boot_ms	1633042	roll	0	07352334	pitch	0	1905043	yaw	-0	5112138	rollspeed	0	01684394	pitchspeed	0	003350969	yawspeed	0	01092953		sig	Len	36
2017-08-28T15:17:36.330	FE	14	0	0	C9	1	1	4A	mavlink_vfr_hud_t	airspeed	0	13	groundspeed	0	13	alt	-42	76	climb	0	03	heading	330	throttle	0		sig	Len	28
2017-08-28T15:17:36.361	FE	1C	0	0	CA	1	1	1E	mavlink_attitude_t	time_boot_ms	1633141	roll	0	07573801	pitch	0	1903897	yaw	-0	5108697	rollspeed	0	01099073	pitchspeed	0	0001583099	yawspeed	0	007204766		sig	Len	36
2017-08-28T15:17:36.361	FE	14	0	0	CB	1	1	4A	mavlink_vfr_hud_t	airspeed	0	14	groundspeed	0	14	alt	-42	75	climb	0	03	heading	330	throttle	0		sig	Len	28
2017-08-28T15:17:36.361	FE	9	0	0	CC	1	1	0	mavlink_heartbeat_t	custom_mode	0	type	2	autopilot	3	base_mode	81	system_status	3	mavlink_version	3		sig	Len	17
2017-08-28T15:17:36.361	FE	1C	0	0	CD	1	1	1E	mavlink_attitude_t	time_boot_ms	1633262	roll	0	07842417	pitch	0	1905076	yaw	-0	5103741	rollspeed	0	007798072	pitchspeed	0	03368123	yawspeed	0	005076327		sig	Len	36
2017-08-28T15:17:36.392	FE	14	0	0	CE	1	1	4A	mavlink_vfr_hud_t	airspeed	0	12	groundspeed	0	12	alt	-42	73	climb	0	03	heading	330	throttle	0		sig	Len	28
2017-08-28T15:17:36.392	FE	1C	0	0	CF	1	1	1E	mavlink_attitude_t	time_boot_ms	1633382	roll	0	08066425	pitch	0	1901752	yaw	-0	510332	rollspeed	0	007798072	pitchspeed	0	01984637	yawspeed	0	006140546		sig	Len	36
2017-08-28T15:17:36.517	FE	14	0	0	D0	1	1	4A	mavlink_vfr_hud_t	airspeed	0	12	groundspeed	0	12	alt	-42	7	climb	0	03	heading	330	throttle	0		sig	Len	28
2017-08-28T15:17:36.517	FE	1F	0	0	D1	1	1	1	mavlink_sys_status_t	onboard_control_sensors_present	64559	onboard_control_sensors_enabled	39983	onboard_control_sensors_health	64559	load	623	voltage_battery	0	current_battery	-1	drop_rate_comm	0	errors_comm	0	errors_count1	0	errors_count2	0	errors_count3	0	errors_count4	0	battery_remaining	255		sig	Len	39
2017-08-28T15:17:36.517	FE	4	0	0	D2	1	1	98	mavlink_meminfo_t	brkval	7206	freemem	906	freemem32	0		sig	Len	12
2017-08-28T15:17:36.517	FE	2	0	0	D3	1	1	2A	mavlink_mission_current_t	seq	0		sig	Len	10
2017-08-28T15:17:36.564	FE	1E	0	0	D4	1	1	18	mavlink_gps_raw_int_t	time_usec	1633461000	lat	645874128	lon	-502235140	alt	3420	eph	120	epv	65535	vel	12	cog	35854	fix_type	3	satellites_visible	13		sig	Len	38
2017-08-28T15:17:36.564	FE	1A	0	0	D5	1	1	3E	mavlink_nav_controller_output_t	nav_roll	0	nav_pitch	0	alt_error	0	aspd_error	0	xtrack_error	0	nav_bearing	0	target_bearing	0	wp_dist	0		sig	Len	34
2017-08-28T15:17:36.564	FE	1C	0	0	D6	1	1	21	mavlink_global_position_int_t	time_boot_ms	1633461	lat	645874127	lon	-502235146	alt	3420	relative_alt	-42700	vx	-2	vy	-12	vz	7	hdg	35854		sig	Len	36
2017-08-28T15:17:36.595	FE	1C	0	0	D7	1	1	1E	mavlink_attitude_t	time_boot_ms	1633501	roll	0	08232532	pitch	0	1905452	yaw	-0	5105809	rollspeed	-0	0001835749	pitchspeed	0	001754638	yawspeed	0	007736876		sig	Len	36
2017-08-28T15:17:36.595	FE	1A	0	0	D8	1	1	1B	mavlink_raw_imu_t	time_usec	1633522039	xacc	195	yacc	-46	zacc	-1024	xgyro	6	ygyro	62	zgyro	3	xmag	286	ymag	-7	zmag	-134		sig	Len	34
2017-08-28T15:17:36.595	FE	E	0	0	D9	1	1	1D	mavlink_scaled_pressure_t	time_boot_ms	1633522	press_abs	507	1683	press_diff	2	519961	temperature	2452		sig	Len	22
2017-08-28T15:17:36.642	FE	2A	0	0	DA	1	1	96	mavlink_sensor_offsets_t	mag_declination	-0	5025426	raw_press	50716	raw_temp	2452	gyro_cal_x	0	02200007	gyro_cal_y	-0	04698397	gyro_cal_z	0	0002447705	accel_cal_x	0	accel_cal_y	0	accel_cal_z	0	mag_ofs_x	0	mag_ofs_y	0	mag_ofs_z	0		sig	Len	50
2017-08-28T15:17:36.673	FE	14	0	0	DB	1	1	4A	mavlink_vfr_hud_t	airspeed	0	12	groundspeed	0	12	alt	-42	7	climb	0	03	heading	330	throttle	0		sig	Len	28
2017-08-28T15:17:36.673	FE	1C	0	0	DC	1	1	A3	mavlink_ahrs_t	omegaIx	0	005524338	omegaIy	-0	02427785	omegaIz	-0	00340171	accel_weight	1	renorm_val	0	error_rp	0	004257614	error_yaw	0	005576151		sig	Len	36
2017-08-28T15:17:36.673	FE	3	0	0	DD	1	1	A5	mavlink_hwstatus_t	Vcc	5120	I2Cerr	0		sig	Len	11
2017-08-28T15:17:36.673	FE	C	0	0	DE	1	1	2	mavlink_system_time_t	time_unix_usec	1503926207520000	time_boot_ms	1633542		sig	Len	20
2017-08-28T15:17:36.704	FE	15	0	0	DF	1	1	24	mavlink_servo_output_raw_t	time_usec	1633543133	servo1_raw	1100	servo2_raw	1100	servo3_raw	1100	servo4_raw	1100	servo5_raw	0	servo6_raw	0	servo7_raw	0	servo8_raw	0	port	0	servo9_raw	35715	servo10_raw	9787	servo11_raw	46776	servo12_raw	827	servo13_raw	65293	servo14_raw	767	servo15_raw	0	servo16_raw	65024		sig	Len	29
2017-08-28T15:17:36.704	FE	16	0	0	E0	1	1	23	mavlink_rc_channels_raw_t	time_boot_ms	1633561	chan1_raw	0	chan2_raw	0	chan3_raw	0	chan4_raw	0	chan5_raw	0	chan6_raw	0	chan7_raw	0	chan8_raw	0	port	0	rssi	0		sig	Len	30
2017-08-28T15:17:36.704	FE	1C	0	0	E1	1	1	1E	mavlink_attitude_t	time_boot_ms	1633622	roll	0	08330778	pitch	0	1910907	yaw	-0	5109153	rollspeed	0	005669633	pitchspeed	0	06294726	yawspeed	0	001883669		sig	Len	36
2017-08-28T15:17:36.736	FE	14	0	0	E2	1	1	4A	mavlink_vfr_hud_t	airspeed	0	12	groundspeed	0	12	alt	-42	68	climb	0	02	heading	330	throttle	0		sig	Len	28
2017-08-28T15:17:36.736	FE	1C	0	0	E3	1	1	1E	mavlink_attitude_t	time_boot_ms	1633742	roll	0	08371778	pitch	0	1908479	yaw	-0	5112244	rollspeed	-0	003376232	pitchspeed	0	0161216	yawspeed	0	005608437		sig	Len	36
2017-08-28T15:17:36.876	FE	14	0	0	E4	1	1	4A	mavlink_vfr_hud_t	airspeed	0	11	groundspeed	0	11	alt	-42	67	climb	0	03	heading	330	throttle	0		sig	Len	28
2017-08-28T15:17:36.876	FE	1C	0	0	E5	1	1	1E	mavlink_attitude_t	time_boot_ms	1633862	roll	0	08334316	pitch	0	1910487	yaw	-0	5119016	rollspeed	-0	01508265	pitchspeed	0	01771793	yawspeed	-0	0002447705		sig	Len	36
2017-08-28T15:17:36.954	FE	14	0	0	E6	1	1	4A	mavlink_vfr_hud_t	airspeed	0	1	groundspeed	0	1	alt	-42	66	climb	0	02	heading	330	throttle	0		sig	Len	28
2017-08-28T15:17:37.001	FE	1F	0	0	E7	1	1	1	mavlink_sys_status_t	onboard_control_sensors_present	64559	onboard_control_sensors_enabled	39983	onboard_control_sensors_health	64559	load	614	voltage_battery	0	current_battery	-1	drop_rate_comm	0	errors_comm	0	errors_count1	0	errors_count2	0	errors_count3	0	errors_count4	0	battery_remaining	255		sig	Len	39
2017-08-28T15:17:37.001	FE	4	0	0	E8	1	1	98	mavlink_meminfo_t	brkval	7206	freemem	906	freemem32	0		sig	Len	12
2017-08-28T15:17:37.016	FE	9	0	0	56	FF	BE	0	mavlink_heartbeat_t	custom_mode	0	type	6	autopilot	8	base_mode	0	system_status	0	mavlink_version	3		sig	Len	17
2017-08-28T15:17:37.032	FE	2	0	0	E9	1	1	2A	mavlink_mission_current_t	seq	0		sig	Len	10
2017-08-28T15:17:37.032	FE	1E	0	0	EA	1	1	18	mavlink_gps_raw_int_t	time_usec	1633861000	lat	645874129	lon	-502235148	alt	3440	eph	120	epv	65535	vel	10	cog	35854	fix_type	3	satellites_visible	13		sig	Len	38
2017-08-28T15:17:37.032	FE	1A	0	0	EB	1	1	3E	mavlink_nav_controller_output_t	nav_roll	0	nav_pitch	0	alt_error	0	aspd_error	0	xtrack_error	0	nav_bearing	0	target_bearing	0	wp_dist	0		sig	Len	34
2017-08-28T15:17:37.032	FE	1C	0	0	EC	1	1	1E	mavlink_attitude_t	time_boot_ms	1634002	roll	0	08247359	pitch	0	1914397	yaw	-0	5127825	rollspeed	-0	0177432	pitchspeed	0	007607847	yawspeed	0	004544217		sig	Len	36
2017-08-28T15:17:37.048	FE	1C	0	0	ED	1	1	21	mavlink_global_position_int_t	time_boot_ms	1633861	lat	645874128	lon	-502235158	alt	3440	relative_alt	-42650	vx	-1	vy	-9	vz	4	hdg	35854		sig	Len	36
2017-08-28T15:17:37.048	FE	14	0	0	EE	1	1	4A	mavlink_vfr_hud_t	airspeed	0	1	groundspeed	0	1	alt	-42	65	climb	0	03	heading	330	throttle	0		sig	Len	28
2017-08-28T15:17:37.048	FE	1A	0	0	EF	1	1	1B	mavlink_raw_imu_t	time_usec	1634043050	xacc	173	yacc	-114	zacc	-928	xgyro	-14	ygyro	-9	zgyro	5	xmag	285	ymag	-4	zmag	-137		sig	Len	34
2017-08-28T15:17:37.063	FE	9	0	0	18	33	44	A6	mavlink_radio_t	rxerrors	0	fixed	0	rssi	174	remrssi	171	txbuf	100	noise	51	remnoise	27		sig	Len	17
2017-08-28T15:17:37.063	FE	9	0	0	18	33	44	6D	mavlink_radio_status_t	rxerrors	0	fixed	0	rssi	174	remrssi	171	txbuf	100	noise	51	remnoise	27		sig	Len	17
2017-08-28T15:17:37.141	FE	E	0	0	F0	1	1	1D	mavlink_scaled_pressure_t	time_boot_ms	1634043	press_abs	507	1728	press_diff	2	524492	temperature	2453		sig	Len	22
2017-08-28T15:17:37.141	FE	2A	0	0	F1	1	1	96	mavlink_sensor_offsets_t	mag_declination	-0	5025426	raw_press	50717	raw_temp	2453	gyro_cal_x	0	02200007	gyro_cal_y	-0	04698397	gyro_cal_z	0	0002447705	accel_cal_x	0	accel_cal_y	0	accel_cal_z	0	mag_ofs_x	0	mag_ofs_y	0	mag_ofs_z	0		sig	Len	50
2017-08-28T15:17:37.141	FE	1C	0	0	F2	1	1	A3	mavlink_ahrs_t	omegaIx	0	005524338	omegaIy	-0	02427785	omegaIz	-0	00340171	accel_weight	1	renorm_val	0	error_rp	0	001374495	error_yaw	0	01010542		sig	Len	36
2017-08-28T15:17:37.157	FE	3	0	0	F3	1	1	A5	mavlink_hwstatus_t	Vcc	5120	I2Cerr	0		sig	Len	11
2017-08-28T15:17:37.157	FE	C	0	0	F4	1	1	2	mavlink_system_time_t	time_unix_usec	1503926208041000	time_boot_ms	1634063		sig	Len	20
2017-08-28T15:17:37.157	FE	15	0	0	F5	1	1	24	mavlink_servo_output_raw_t	time_usec	1634063817	servo1_raw	1100	servo2_raw	1100	servo3_raw	1100	servo4_raw	1100	servo5_raw	0	servo6_raw	0	servo7_raw	0	servo8_raw	0	port	0	servo9_raw	46120	servo10_raw	13114	servo11_raw	9617	servo12_raw	828	servo13_raw	65293	servo14_raw	767	servo15_raw	0	servo16_raw	65024		sig	Len	29
2017-08-28T15:17:37.157	FE	16	0	0	F6	1	1	23	mavlink_rc_channels_raw_t	time_boot_ms	1634064	chan1_raw	0	chan2_raw	0	chan3_raw	0	chan4_raw	0	chan5_raw	0	chan6_raw	0	chan7_raw	0	chan8_raw	0	port	0	rssi	0		sig	Len	30
2017-08-28T15:17:37.219	FE	1C	0	0	F7	1	1	1E	mavlink_attitude_t	time_boot_ms	1634102	roll	0	08154547	pitch	0	1918176	yaw	-0	5140157	rollspeed	-0	01827531	pitchspeed	-0	001438018	yawspeed	0	002415778		sig	Len	36
2017-08-28T15:17:37.219	FE	14	0	0	F8	1	1	4A	mavlink_vfr_hud_t	airspeed	0	12	groundspeed	0	12	alt	-42	65	climb	0	03	heading	330	throttle	0		sig	Len	28
2017-08-28T15:17:37.219	FE	9	0	0	F9	1	1	0	mavlink_heartbeat_t	custom_mode	0	type	2	autopilot	3	base_mode	81	system_status	3	mavlink_version	3		sig	Len	17
2017-08-28T15:17:37.235	FE	1C	0	0	FA	1	1	1E	mavlink_attitude_t	time_boot_ms	1634223	roll	0	08028991	pitch	0	1923102	yaw	-0	5147308	rollspeed	-0	006568892	pitchspeed	0	0650757	yawspeed	0	002415778		sig	Len	36
2017-08-28T15:17:37.235	FE	14	0	0	FB	1	1	4A	mavlink_vfr_hud_t	airspeed	0	12	groundspeed	0	12	alt	-42	64	climb	0	03	heading	330	throttle	0		sig	Len	28
2017-08-28T15:17:37.453	FE	1C	0	0	FC	1	1	1E	mavlink_attitude_t	time_boot_ms	1634342	roll	0	07891298	pitch	0	1921939	yaw	-0	5153798	rollspeed	-0	02040374	pitchspeed	0	002286751	yawspeed	0	005076327		sig	Len	36
2017-08-28T15:17:37.453	FE	14	0	0	FD	1	1	4A	mavlink_vfr_hud_t	airspeed	0	1	groundspeed	0	1	alt	-42	65	climb	0	03	heading	330	throttle	0		sig	Len	28
2017-08-28T15:17:37.547	FE	1C	0	0	FE	1	1	1E	mavlink_attitude_t	time_boot_ms	1634462	roll	0	0772242	pitch	0	1924561	yaw	-0	5163493	rollspeed	-0	02093586	pitchspeed	0	03368123	yawspeed	-0	00130899		sig	Len	36
2017-08-28T15:17:37.687	FE	14	0	0	FF	1	1	4A	mavlink_vfr_hud_t	airspeed	0	1	groundspeed	0	1	alt	-42	66	climb	0	03	heading	330	throttle	0		sig	Len	28
2017-08-28T15:17:37.718	FE	1F	0	0	0	1	1	1	mavlink_sys_status_t	onboard_control_sensors_present	64559	onboard_control_sensors_enabled	39983	onboard_control_sensors_health	64559	load	634	voltage_battery	0	current_battery	-1	drop_rate_comm	0	errors_comm	0	errors_count1	0	errors_count2	0	errors_count3	0	errors_count4	0	battery_remaining	255		sig	Len	39
2017-08-28T15:17:37.718	FE	4	0	0	1	1	1	98	mavlink_meminfo_t	brkval	7206	freemem	906	freemem32	0		sig	Len	12
2017-08-28T15:17:37.718	FE	2	0	0	2	1	1	2A	mavlink_mission_current_t	seq	0		sig	Len	10
2017-08-28T15:17:37.718	FE	1E	0	0	3	1	1	18	mavlink_gps_raw_int_t	time_usec	1634462000	lat	645874130	lon	-502235162	alt	3470	eph	120	epv	65535	vel	10	cog	35854	fix_type	3	satellites_visible	13		sig	Len	38
2017-08-28T15:17:37.718	FE	1A	0	0	4	1	1	3E	mavlink_nav_controller_output_t	nav_roll	0	nav_pitch	0	alt_error	0	aspd_error	0	xtrack_error	0	nav_bearing	0	target_bearing	0	wp_dist	0		sig	Len	34
2017-08-28T15:17:37.718	FE	1C	0	0	5	1	1	21	mavlink_global_position_int_t	time_boot_ms	1634462	lat	645874131	lon	-502235169	alt	3470	relative_alt	-42660	vx	-1	vy	-9	vz	2	hdg	35854		sig	Len	36
2017-08-28T15:17:37.750	FE	1A	0	0	6	1	1	1B	mavlink_raw_imu_t	time_usec	1634562464	xacc	184	yacc	-82	zacc	-979	xgyro	-22	ygyro	34	zgyro	0	xmag	286	ymag	-7	zmag	-134		sig	Len	34
2017-08-28T15:17:37.750	FE	E	0	0	7	1	1	1D	mavlink_scaled_pressure_t	time_boot_ms	1634562	press_abs	507	1515	press_diff	2	503164	temperature	2453		sig	Len	22
2017-08-28T15:17:37.750	FE	2A	0	0	8	1	1	96	mavlink_sensor_offsets_t	mag_declination	-0	5025426	raw_press	50715	raw_temp	2453	gyro_cal_x	0	02200007	gyro_cal_y	-0	04698397	gyro_cal_z	0	0002447705	accel_cal_x	0	accel_cal_y	0	accel_cal_z	0	mag_ofs_x	0	mag_ofs_y	0	mag_ofs_z	0		sig	Len	50
2017-08-28T15:17:37.812	FE	1C	0	0	9	1	1	A3	mavlink_ahrs_t	omegaIx	0	005524338	omegaIy	-0	02427785	omegaIz	-0	00340171	accel_weight	1	renorm_val	0	error_rp	0	001169361	error_yaw	0	006677499		sig	Len	36
2017-08-28T15:17:37.828	FE	3	0	0	A	1	1	A5	mavlink_hwstatus_t	Vcc	5120	I2Cerr	0		sig	Len	11
2017-08-28T15:17:37.828	FE	C	0	0	B	1	1	2	mavlink_system_time_t	time_unix_usec	1503926208561000	time_boot_ms	1634583		sig	Len	20
2017-08-28T15:17:37.906	FE	15	0	0	C	1	1	24	mavlink_servo_output_raw_t	time_usec	1634584163	servo1_raw	1100	servo2_raw	1100	servo3_raw	1100	servo4_raw	1100	servo5_raw	0	servo6_raw	0	servo7_raw	0	servo8_raw	0	port	0	servo9_raw	39237	servo10_raw	60218	servo11_raw	56014	servo12_raw	827	servo13_raw	65293	servo14_raw	767	servo15_raw	0	servo16_raw	65024		sig	Len	29
2017-08-28T15:17:37.906	FE	16	0	0	D	1	1	23	mavlink_rc_channels_raw_t	time_boot_ms	1634584	chan1_raw	0	chan2_raw	0	chan3_raw	0	chan4_raw	0	chan5_raw	0	chan6_raw	0	chan7_raw	0	chan8_raw	0	port	0	rssi	0		sig	Len	30
2017-08-28T15:17:37.906	FE	1C	0	0	E	1	1	1E	mavlink_attitude_t	time_boot_ms	1634602	roll	0	07538345	pitch	0	1922709	yaw	-0	5165407	rollspeed	-0	02306429	pitchspeed	0	0006904192	yawspeed	0	002947888		sig	Len	36
2017-08-28T15:17:37.937	FE	14	0	0	F	1	1	4A	mavlink_vfr_hud_t	airspeed	0	1	groundspeed	0	1	alt	-42	65	climb	0	03	heading	330	throttle	0		sig	Len	28
2017-08-28T15:17:37.937	FE	1C	0	0	10	1	1	1E	mavlink_attitude_t	time_boot_ms	1634702	roll	0	07412342	pitch	0	1923715	yaw	-0	5164949	rollspeed	-0	02519273	pitchspeed	0	005479407	yawspeed	0	0002873393		sig	Len	36
2017-08-28T15:17:37.937	FE	14	0	0	11	1	1	4A	mavlink_vfr_hud_t	airspeed	0	11	groundspeed	0	11	alt	-42	64	climb	0	04	heading	330	throttle	0		sig	Len	28
2017-08-28T15:17:38.015	FE	1C	0	0	12	1	1	1E	mavlink_attitude_t	time_boot_ms	1634823	roll	0	07260653	pitch	0	1926211	yaw	-0	5167723	rollspeed	-0	01135788	pitchspeed	0	06188304	yawspeed	-0	0002447705		sig	Len	36
2017-08-28T15:17:38.077	FE	14	0	0	13	1	1	4A	mavlink_vfr_hud_t	airspeed	0	11	groundspeed	0	11	alt	-42	64	climb	0	03	heading	330	throttle	0		sig	Len	28
2017-08-28T15:17:38.093	FE	1C	0	0	14	1	1	1E	mavlink_attitude_t	time_boot_ms	1634942	roll	0	071422	pitch	0	1921411	yaw	-0	5160403	rollspeed	-0	0177432	pitchspeed	-0	001970131	yawspeed	0	004544217		sig	Len	36
2017-08-28T15:17:38.093	FE	14	0	0	15	1	1	4A	mavlink_vfr_hud_t	airspeed	0	09	groundspeed	0	09	alt	-42	64	climb	0	04	heading	330	throttle	0		sig	Len	28
2017-08-28T15:17:38.108	FE	9	0	0	57	FF	BE	0	mavlink_heartbeat_t	custom_mode	0	type	6	autopilot	8	base_mode	0	system_status	0	mavlink_version	3		sig	Len	17
2017-08-28T15:17:38.140	FE	1F	0	0	16	1	1	1	mavlink_sys_status_t	onboard_control_sensors_present	64559	onboard_control_sensors_enabled	39983	onboard_control_sensors_health	64559	load	617	voltage_battery	0	current_battery	-1	drop_rate_comm	0	errors_comm	0	errors_count1	0	errors_count2	0	errors_count3	0	errors_count4	0	battery_remaining	255		sig	Len	39
2017-08-28T15:17:38.140	FE	4	0	0	17	1	1	98	mavlink_meminfo_t	brkval	7206	freemem	906	freemem32	0		sig	Len	12
2017-08-28T15:17:38.140	FE	2	0	0	18	1	1	2A	mavlink_mission_current_t	seq	0		sig	Len	10
2017-08-28T15:17:38.140	FE	1E	0	0	19	1	1	18	mavlink_gps_raw_int_t	time_usec	1634862000	lat	645874131	lon	-502235170	alt	3500	eph	120	epv	65535	vel	9	cog	35854	fix_type	3	satellites_visible	13		sig	Len	38
2017-08-28T15:17:38.171	FE	1A	0	0	1A	1	1	3E	mavlink_nav_controller_output_t	nav_roll	0	nav_pitch	0	alt_error	0	aspd_error	0	xtrack_error	0	nav_bearing	0	target_bearing	0	wp_dist	0		sig	Len	34
2017-08-28T15:17:38.171	FE	1C	0	0	1B	1	1	21	mavlink_global_position_int_t	time_boot_ms	1634862	lat	645874135	lon	-502235180	alt	3500	relative_alt	-42630	vx	-2	vy	-9	vz	4	hdg	35854		sig	Len	36
2017-08-28T15:17:38.171	FE	1C	0	0	1C	1	1	1E	mavlink_attitude_t	time_boot_ms	1635062	roll	0	07055704	pitch	0	1922166	yaw	-0	5153933	rollspeed	-0	01401843	pitchspeed	0	02250692	yawspeed	0	001351559		sig	Len	36
2017-08-28T15:17:38.202	FE	1A	0	0	1D	1	1	1B	mavlink_raw_imu_t	time_usec	1635083253	xacc	201	yacc	-7	zacc	-963	xgyro	-10	ygyro	28	zgyro	1	xmag	247	ymag	-9	zmag	-136		sig	Len	34
2017-08-28T15:17:38.202	FE	E	0	0	1E	1	1	1D	mavlink_scaled_pressure_t	time_boot_ms	1635083	press_abs	507	1751	press_diff	2	526836	temperature	2453		sig	Len	22
2017-08-28T15:17:38.202	FE	2A	0	0	1F	1	1	96	mavlink_sensor_offsets_t	mag_declination	-0	5025426	raw_press	50717	raw_temp	2453	gyro_cal_x	0	02200007	gyro_cal_y	-0	04698397	gyro_cal_z	0	0002447705	accel_cal_x	0	accel_cal_y	0	accel_cal_z	0	mag_ofs_x	0	mag_ofs_y	0	mag_ofs_z	0		sig	Len	50
2017-08-28T15:17:38.218	FE	9	0	0	19	33	44	A6	mavlink_radio_t	rxerrors	0	fixed	0	rssi	174	remrssi	171	txbuf	100	noise	50	remnoise	30		sig	Len	17
2017-08-28T15:17:38.218	FE	9	0	0	19	33	44	6D	mavlink_radio_status_t	rxerrors	0	fixed	0	rssi	174	remrssi	171	txbuf	100	noise	50	remnoise	30		sig	Len	17
2017-08-28T15:17:38.280	FE	14	0	0	20	1	1	4A	mavlink_vfr_hud_t	airspeed	0	1	groundspeed	0	1	alt	-42	63	climb	0	03	heading	330	throttle	0		sig	Len	28
2017-08-28T15:17:38.280	FE	1C	0	0	21	1	1	A3	mavlink_ahrs_t	omegaIx	0	005562151	omegaIy	-0	02427436	omegaIz	-0	003578743	accel_weight	1	renorm_val	0	error_rp	0	0009941481	error_yaw	0	008596885		sig	Len	36
2017-08-28T15:17:38.280	FE	3	0	0	22	1	1	A5	mavlink_hwstatus_t	Vcc	5190	I2Cerr	0		sig	Len	11
2017-08-28T15:17:38.280	FE	C	0	0	23	1	1	2	mavlink_system_time_t	time_unix_usec	1503926209081000	time_boot_ms	1635103		sig	Len	20
2017-08-28T15:17:38.327	FE	15	0	0	24	1	1	24	mavlink_servo_output_raw_t	time_usec	1635103841	servo1_raw	1100	servo2_raw	1100	servo3_raw	1100	servo4_raw	1100	servo5_raw	0	servo6_raw	0	servo7_raw	0	servo8_raw	0	port	0	servo9_raw	33358	servo10_raw	62266	servo11_raw	3289	servo12_raw	828	servo13_raw	65293	servo14_raw	767	servo15_raw	0	servo16_raw	65024		sig	Len	29
2017-08-28T15:17:38.327	FE	16	0	0	25	1	1	23	mavlink_rc_channels_raw_t	time_boot_ms	1635122	chan1_raw	0	chan2_raw	0	chan3_raw	0	chan4_raw	0	chan5_raw	0	chan6_raw	0	chan7_raw	0	chan8_raw	0	port	0	rssi	0		sig	Len	30
2017-08-28T15:17:38.327	FE	9	0	0	26	1	1	0	mavlink_heartbeat_t	custom_mode	0	type	2	autopilot	3	base_mode	81	system_status	3	mavlink_version	3		sig	Len	17
2017-08-28T15:17:38.327	FE	1C	0	0	27	1	1	1E	mavlink_attitude_t	time_boot_ms	1635183	roll	0	0699934	pitch	0	1916667	yaw	-0	5149136	rollspeed	-0	006568892	pitchspeed	0	02463536	yawspeed	0	002947888		sig	Len	36
2017-08-28T15:17:38.389	FE	14	0	0	28	1	1	4A	mavlink_vfr_hud_t	airspeed	0	1	groundspeed	0	1	alt	-42	64	climb	0	03	heading	330	throttle	0		sig	Len	28
2017-08-28T15:17:38.405	FE	1C	0	0	29	1	1	1E	mavlink_attitude_t	time_boot_ms	1635302	roll	0	06970195	pitch	0	19176	yaw	-0	5159457	rollspeed	-0	006568892	pitchspeed	0	01292894	yawspeed	0	005076327		sig	Len	36
2017-08-28T15:17:38.405	FE	14	0	0	2A	1	1	4A	mavlink_vfr_hud_t	airspeed	0	11	groundspeed	0	11	alt	-42	63	climb	0	04	heading	330	throttle	0		sig	Len	28
2017-08-28T15:17:38.483	FE	1C	0	0	2B	1	1	1E	mavlink_attitude_t	time_boot_ms	1635423	roll	0	06979156	pitch	0	191657	yaw	-0	5163543	rollspeed	0	004073303	pitchspeed	0	05815827	yawspeed	0	000819449		sig	Len	36
2017-08-28T15:17:38.483	FE	14	0	0	2C	1	1	4A	mavlink_vfr_hud_t	airspeed	0	11	groundspeed	0	11	alt	-42	63	climb	0	03	heading	330	throttle	0		sig	Len	28
2017-08-28T15:17:38.592	FE	1F	0	0	2D	1	1	1	mavlink_sys_status_t	onboard_control_sensors_present	64559	onboard_control_sensors_enabled	39983	onboard_control_sensors_health	64559	load	620	voltage_battery	0	current_battery	-1	drop_rate_comm	0	errors_comm	0	errors_count1	0	errors_count2	0	errors_count3	0	errors_count4	0	battery_remaining	255		sig	Len	39
2017-08-28T15:17:38.592	FE	4	0	0	2E	1	1	98	mavlink_meminfo_t	brkval	7206	freemem	906	freemem32	0		sig	Len	12
2017-08-28T15:17:38.592	FE	2	0	0	2F	1	1	2A	mavlink_mission_current_t	seq	0		sig	Len	10
2017-08-28T15:17:38.592	FE	1E	0	0	30	1	1	18	mavlink_gps_raw_int_t	time_usec	1635462000	lat	645874133	lon	-502235184	alt	3530	eph	120	epv	65535	vel	10	cog	35854	fix_type	3	satellites_visible	13		sig	Len	38
2017-08-28T15:17:38.654	FE	1A	0	0	31	1	1	3E	mavlink_nav_controller_output_t	nav_roll	0	nav_pitch	0	alt_error	0	aspd_error	0	xtrack_error	0	nav_bearing	0	target_bearing	0	wp_dist	0		sig	Len	34
2017-08-28T15:17:38.654	FE	1C	0	0	32	1	1	1E	mavlink_attitude_t	time_boot_ms	1635562	roll	0	07055581	pitch	0	1911588	yaw	-0	5161908	rollspeed	0	0003485344	pitchspeed	0	01771793	yawspeed	0	002947888		sig	Len	36
2017-08-28T15:17:38.654	FE	1C	0	0	33	1	1	21	mavlink_global_position_int_t	time_boot_ms	1635462	lat	645874137	lon	-502235191	alt	3530	relative_alt	-42620	vx	-1	vy	-9	vz	4	hdg	35854		sig	Len	36
2017-08-28T15:17:38.654	FE	14	0	0	34	1	1	4A	mavlink_vfr_hud_t	airspeed	0	1	groundspeed	0	1	alt	-42	62	climb	0	03	heading	330	throttle	0		sig	Len	28
2017-08-28T15:17:38.654	FE	1A	0	0	35	1	1	1B	mavlink_raw_imu_t	time_usec	1635603020	xacc	169	yacc	-124	zacc	-912	xgyro	-2	ygyro	-6	zgyro	3	xmag	255	ymag	-9	zmag	-138		sig	Len	34
2017-08-28T15:17:38.654	FE	E	0	0	36	1	1	1D	mavlink_scaled_pressure_t	time_boot_ms	1635603	press_abs	507	164	press_diff	2	515664	temperature	2453		sig	Len	22
2017-08-28T15:17:38.701	FE	2A	0	0	37	1	1	96	mavlink_sensor_offsets_t	mag_declination	-0	5025426	raw_press	50716	raw_temp	2453	gyro_cal_x	0	02200007	gyro_cal_y	-0	04698397	gyro_cal_z	0	0002447705	accel_cal_x	0	accel_cal_y	0	accel_cal_z	0	mag_ofs_x	0	mag_ofs_y	0	mag_ofs_z	0		sig	Len	50
2017-08-28T15:17:38.748	FE	1C	0	0	38	1	1	A3	mavlink_ahrs_t	omegaIx	0	005562151	omegaIy	-0	02427436	omegaIz	-0	003578743	accel_weight	1	renorm_val	0	error_rp	0	001829531	error_yaw	0	00682863		sig	Len	36
2017-08-28T15:17:38.748	FE	3	0	0	39	1	1	A5	mavlink_hwstatus_t	Vcc	5143	I2Cerr	0		sig	Len	11
2017-08-28T15:17:38.748	FE	C	0	0	3A	1	1	2	mavlink_system_time_t	time_unix_usec	1503926209601000	time_boot_ms	1635624		sig	Len	20
2017-08-28T15:17:38.748	FE	15	0	0	3B	1	1	24	mavlink_servo_output_raw_t	time_usec	1635625078	servo1_raw	1100	servo2_raw	1100	servo3_raw	1100	servo4_raw	1100	servo5_raw	0	servo6_raw	0	servo7_raw	0	servo8_raw	0	port	0	servo9_raw	61388	servo10_raw	45882	servo11_raw	57282	servo12_raw	827	servo13_raw	65293	servo14_raw	767	servo15_raw	0	servo16_raw	65024		sig	Len	29
2017-08-28T15:17:38.779	FE	16	0	0	3C	1	1	23	mavlink_rc_channels_raw_t	time_boot_ms	1635625	chan1_raw	0	chan2_raw	0	chan3_raw	0	chan4_raw	0	chan5_raw	0	chan6_raw	0	chan7_raw	0	chan8_raw	0	port	0	rssi	0		sig	Len	30
2017-08-28T15:17:38.779	FE	1C	0	0	3D	1	1	1E	mavlink_attitude_t	time_boot_ms	1635663	roll	0	0715299	pitch	0	1909515	yaw	-0	5156057	rollspeed	-0	0001835749	pitchspeed	0	01931426	yawspeed	0	002947888		sig	Len	36
2017-08-28T15:17:38.779	FE	14	0	0	3E	1	1	4A	mavlink_vfr_hud_t	airspeed	0	11	groundspeed	0	11	alt	-42	62	climb	0	03	heading	330	throttle	0		sig	Len	28
2017-08-28T15:17:38.810	FE	1C	0	0	3F	1	1	1E	mavlink_attitude_t	time_boot_ms	1635783	roll	0	07297925	pitch	0	190737	yaw	-0	5155495	rollspeed	0	009926513	pitchspeed	0	04006654	yawspeed	0	005076327		sig	Len	36
2017-08-28T15:17:38.810	FE	14	0	0	40	1	1	4A	mavlink_vfr_hud_t	airspeed	0	11	groundspeed	0	11	alt	-42	6	climb	0	03	heading	330	throttle	0		sig	Len	28
2017-08-28T15:17:38.935	FE	1C	0	0	41	1	1	1E	mavlink_attitude_t	time_boot_ms	1635902	roll	0	07471756	pitch	0	1906016	yaw	-0	5138487	rollspeed	0	005137524	pitchspeed	0	01186473	yawspeed	0	007204766		sig	Len	36
2017-08-28T15:17:38.935	FE	14	0	0	42	1	1	4A	mavlink_vfr_hud_t	airspeed	0	11	groundspeed	0	11	alt	-42	59	climb	0	03	heading	330	throttle	0		sig	Len	28
2017-08-28T15:17:39.013	FE	9	0	0	58	FF	BE	0	mavlink_heartbeat_t	custom_mode	0	type	6	autopilot	8	base_mode	0	system_status	0	mavlink_version	3		sig	Len	17
2017-08-28T15:17:39.044	FE	1C	0	0	43	1	1	1E	mavlink_attitude_t	time_boot_ms	1636023	roll	0	07648443	pitch	0	190369	yaw	-0	5124885	rollspeed	0	008862291	pitchspeed	0	06188304	yawspeed	0	002947888		sig	Len	36
2017-08-28T15:17:39.044	FE	14	0	0	44	1	1	4A	mavlink_vfr_hud_t	airspeed	0	11	groundspeed	0	11	alt	-42	58	climb	0	03	heading	330	throttle	0		sig	Len	28
2017-08-28T15:17:39.138	FE	9	0	0	1A	33	44	A6	mavlink_radio_t	rxerrors	0	fixed	0	rssi	174	remrssi	171	txbuf	100	noise	59	remnoise	27		sig	Len	17
2017-08-28T15:17:39.138	FE	9	0	0	1A	33	44	6D	mavlink_radio_status_t	rxerrors	0	fixed	0	rssi	174	remrssi	171	txbuf	100	noise	59	remnoise	27		sig	Len	17
2017-08-28T15:17:39.200	FE	1F	0	0	45	1	1	1	mavlink_sys_status_t	onboard_control_sensors_present	64559	onboard_control_sensors_enabled	39983	onboard_control_sensors_health	64559	load	623	voltage_battery	0	current_battery	-1	drop_rate_comm	0	errors_comm	0	errors_count1	0	errors_count2	0	errors_count3	0	errors_count4	0	battery_remaining	255		sig	Len	39
2017-08-28T15:17:39.200	FE	4	0	0	46	1	1	98	mavlink_meminfo_t	brkval	7206	freemem	906	freemem32	0		sig	Len	12
2017-08-28T15:17:39.200	FE	2	0	0	47	1	1	2A	mavlink_mission_current_t	seq	0		sig	Len	10
2017-08-28T15:17:39.200	FE	1E	0	0	48	1	1	18	mavlink_gps_raw_int_t	time_usec	1636062000	lat	645874134	lon	-502235199	alt	3560	eph	120	epv	65535	vel	12	cog	35854	fix_type	3	satellites_visible	13		sig	Len	38
2017-08-28T15:17:39.247	FE	1A	0	0	49	1	1	3E	mavlink_nav_controller_output_t	nav_roll	0	nav_pitch	0	alt_error	0	aspd_error	0	xtrack_error	0	nav_bearing	0	target_bearing	0	wp_dist	0		sig	Len	34
2017-08-28T15:17:39.247	FE	1C	0	0	4A	1	1	21	mavlink_global_position_int_t	time_boot_ms	1636062	lat	645874140	lon	-502235205	alt	3560	relative_alt	-42570	vx	-2	vy	-12	vz	6	hdg	35854		sig	Len	36
2017-08-28T15:17:39.247	FE	1A	0	0	4B	1	1	1B	mavlink_raw_imu_t	time_usec	1636123007	xacc	193	yacc	-48	zacc	-1003	xgyro	12	ygyro	62	zgyro	4	xmag	286	ymag	-9	zmag	-132		sig	Len	34
2017-08-28T15:17:39.278	FE	E	0	0	4C	1	1	1D	mavlink_scaled_pressure_t	time_boot_ms	1636123	press_abs	507	1708	press_diff	2	522539	temperature	2453		sig	Len	22
2017-08-28T15:17:39.278	FE	2A	0	0	4D	1	1	96	mavlink_sensor_offsets_t	mag_declination	-0	5025426	raw_press	50717	raw_temp	2453	gyro_cal_x	0	02200007	gyro_cal_y	-0	04698397	gyro_cal_z	0	0002447705	accel_cal_x	0	accel_cal_y	0	accel_cal_z	0	mag_ofs_x	0	mag_ofs_y	0	mag_ofs_z	0		sig	Len	50
2017-08-28T15:17:39.356	FE	1C	0	0	4E	1	1	A3	mavlink_ahrs_t	omegaIx	0	005562151	omegaIy	-0	02427436	omegaIz	-0	003578743	accel_weight	1	renorm_val	0	error_rp	0	0007833638	error_yaw	0	009820765		sig	Len	36
2017-08-28T15:17:39.388	FE	3	0	0	4F	1	1	A5	mavlink_hwstatus_t	Vcc	5190	I2Cerr	0		sig	Len	11
2017-08-28T15:17:39.388	FE	C	0	0	50	1	1	2	mavlink_system_time_t	time_unix_usec	1503926210120000	time_boot_ms	1636143		sig	Len	20
2017-08-28T15:17:39.388	FE	15	0	0	51	1	1	24	mavlink_servo_output_raw_t	time_usec	1636144091	servo1_raw	1100	servo2_raw	1100	servo3_raw	1100	servo4_raw	1100	servo5_raw	0	servo6_raw	0	servo7_raw	0	servo8_raw	0	port	0	servo9_raw	19802	servo10_raw	17978	servo11_raw	8423	servo12_raw	828	servo13_raw	65293	servo14_raw	767	servo15_raw	0	servo16_raw	65024		sig	Len	29
2017-08-28T15:17:39.388	FE	16	0	0	52	1	1	23	mavlink_rc_channels_raw_t	time_boot_ms	1636144	chan1_raw	0	chan2_raw	0	chan3_raw	0	chan4_raw	0	chan5_raw	0	chan6_raw	0	chan7_raw	0	chan8_raw	0	port	0	rssi	0		sig	Len	30
2017-08-28T15:17:39.388	FE	1C	0	0	53	1	1	1E	mavlink_attitude_t	time_boot_ms	1636162	roll	0	07824659	pitch	0	1901441	yaw	-0	5115387	rollspeed	-0	001247793	pitchspeed	0	02197481	yawspeed	0	005076327		sig	Len	36
2017-08-28T15:17:39.388	FE	14	0	0	54	1	1	4A	mavlink_vfr_hud_t	airspeed	0	12	groundspeed	0	12	alt	-42	58	climb	0	03	heading	330	throttle	0		sig	Len	28
2017-08-28T15:17:39.388	FE	9	0	0	55	1	1	0	mavlink_heartbeat_t	custom_mode	0	type	2	autopilot	3	base_mode	81	system_status	3	mavlink_version	3		sig	Len	17
2017-08-28T15:17:39.388	FE	1C	0	0	56	1	1	1E	mavlink_attitude_t	time_boot_ms	1636263	roll	0	07921163	pitch	0	1902491	yaw	-0	5114935	rollspeed	-0	001779903	pitchspeed	0	01452527	yawspeed	0	003479998		sig	Len	36
2017-08-28T15:17:39.388	FE	14	0	0	57	1	1	4A	mavlink_vfr_hud_t	airspeed	0	1	groundspeed	0	1	alt	-42	58	climb	0	02	heading	330	throttle	0		sig	Len	28
2017-08-28T15:17:39.559	FE	1C	0	0	58	1	1	1E	mavlink_attitude_t	time_boot_ms	1636383	roll	0	08015265	pitch	0	1904227	yaw	-0	5111108	rollspeed	0	004605412	pitchspeed	0	03474544	yawspeed	0	005608437		sig	Len	36
2017-08-28T15:17:39.559	FE	14	0	0	59	1	1	4A	mavlink_vfr_hud_t	airspeed	0	1	groundspeed	0	1	alt	-42	58	climb	0	02	heading	330	throttle	0		sig	Len	28
2017-08-28T15:17:39.637	FE	1C	0	0	5A	1	1	1E	mavlink_attitude_t	time_boot_ms	1636502	roll	0	08048524	pitch	0	1907621	yaw	-0	5113502	rollspeed	-0	00976155	pitchspeed	0	007075738	yawspeed	0	003479998		sig	Len	36
2017-08-28T15:17:39.762	FE	14	0	0	5B	1	1	4A	mavlink_vfr_hud_t	airspeed	0	12	groundspeed	0	12	alt	-42	57	climb	0	02	heading	330	throttle	0		sig	Len	28
2017-08-28T15:17:39.762	FE	1F	0	0	5C	1	1	1	mavlink_sys_status_t	onboard_control_sensors_present	64559	onboard_control_sensors_enabled	39983	onboard_control_sensors_health	64559	load	620	voltage_battery	0	current_battery	-1	drop_rate_comm	0	errors_comm	0	errors_count1	0	errors_count2	0	errors_count3	0	errors_count4	0	battery_remaining	255		sig	Len	39
2017-08-28T15:17:39.762	FE	4	0	0	5D	1	1	98	mavlink_meminfo_t	brkval	7206	freemem	906	freemem32	0		sig	Len	12
2017-08-28T15:17:39.762	FE	2	0	0	5E	1	1	2A	mavlink_mission_current_t	seq	0		sig	Len	10
2017-08-28T15:17:39.824	FE	1E	0	0	5F	1	1	18	mavlink_gps_raw_int_t	time_usec	1636462000	lat	645874134	lon	-502235208	alt	3560	eph	120	epv	65535	vel	12	cog	35854	fix_type	3	satellites_visible	13		sig	Len	38
2017-08-28T15:17:39.824	FE	1A	0	0	60	1	1	3E	mavlink_nav_controller_output_t	nav_roll	0	nav_pitch	0	alt_error	0	aspd_error	0	xtrack_error	0	nav_bearing	0	target_bearing	0	wp_dist	0		sig	Len	34
2017-08-28T15:17:39.824	FE	1C	0	0	61	1	1	21	mavlink_global_position_int_t	time_boot_ms	1636462	lat	645874141	lon	-502235217	alt	3560	relative_alt	-42580	vx	-1	vy	-12	vz	1	hdg	35854		sig	Len	36
2017-08-28T15:17:39.824	FE	1C	0	0	62	1	1	1E	mavlink_attitude_t	time_boot_ms	1636623	roll	0	08051535	pitch	0	1910954	yaw	-0	5116429	rollspeed	-0	0007156841	pitchspeed	0	06135093	yawspeed	0	002415778		sig	Len	36
2017-08-28T15:17:39.824	FE	1A	0	0	63	1	1	1B	mavlink_raw_imu_t	time_usec	1636644168	xacc	175	yacc	-106	zacc	-927	xgyro	-8	ygyro	3	zgyro	4	xmag	286	ymag	-5	zmag	-136		sig	Len	34
2017-08-28T15:17:39.824	FE	E	0	0	64	1	1	1D	mavlink_scaled_pressure_t	time_boot_ms	1636644	press_abs	507	1639	press_diff	2	515586	temperature	2454		sig	Len	22
2017-08-28T15:17:39.856	FE	2A	0	0	65	1	1	96	mavlink_sensor_offsets_t	mag_declination	-0	5025426	raw_press	50716	raw_temp	2454	gyro_cal_x	0	02200007	gyro_cal_y	-0	04698397	gyro_cal_z	0	0002447705	accel_cal_x	0	accel_cal_y	0	accel_cal_z	0	mag_ofs_x	0	mag_ofs_y	0	mag_ofs_z	0		sig	Len	50
2017-08-28T15:17:39.856	FE	14	0	0	66	1	1	4A	mavlink_vfr_hud_t	airspeed	0	12	groundspeed	0	12	alt	-42	58	climb	0	01	heading	330	throttle	0		sig	Len	28
2017-08-28T15:17:39.902	FE	1C	0	0	67	1	1	A3	mavlink_ahrs_t	omegaIx	0	005562151	omegaIy	-0	02427436	omegaIz	-0	003578743	accel_weight	1	renorm_val	0	error_rp	0	001716132	error_yaw	0	005361962		sig	Len	36
2017-08-28T15:17:39.902	FE	3	0	0	68	1	1	A5	mavlink_hwstatus_t	Vcc	5190	I2Cerr	0		sig	Len	11
2017-08-28T15:17:39.902	FE	C	0	0	69	1	1	2	mavlink_system_time_t	time_unix_usec	1503926210641000	time_boot_ms	1636664		sig	Len	20
2017-08-28T15:17:39.902	FE	15	0	0	6A	1	1	24	mavlink_servo_output_raw_t	time_usec	1636665011	servo1_raw	1100	servo2_raw	1100	servo3_raw	1100	servo4_raw	1100	servo5_raw	0	servo6_raw	0	servo7_raw	0	servo8_raw	0	port	0	servo9_raw	57583	servo10_raw	26170	servo11_raw	44979	servo12_raw	827	servo13_raw	65293	servo14_raw	767	servo15_raw	0	servo16_raw	65024		sig	Len	29
2017-08-28T15:17:39.934	FE	16	0	0	6B	1	1	23	mavlink_rc_channels_raw_t	time_boot_ms	1636683	chan1_raw	0	chan2_raw	0	chan3_raw	0	chan4_raw	0	chan5_raw	0	chan6_raw	0	chan7_raw	0	chan8_raw	0	port	0	rssi	0		sig	Len	30
2017-08-28T15:17:39.934	FE	1C	0	0	6C	1	1	1E	mavlink_attitude_t	time_boot_ms	1636742	roll	0	07995346	pitch	0	1909995	yaw	-0	5123206	rollspeed	-0	01348632	pitchspeed	0	0006904192	yawspeed	0	005608437		sig	Len	36
2017-08-28T15:17:39.934	FE	14	0	0	6D	1	1	4A	mavlink_vfr_hud_t	airspeed	0	11	groundspeed	0	11	alt	-42	58	climb	0	02	heading	330	throttle	0		sig	Len	28
2017-08-28T15:17:39.965	FE	1C	0	0	6E	1	1	1E	mavlink_attitude_t	time_boot_ms	1636863	roll	0	07935603	pitch	0	1912983	yaw	-0	5127102	rollspeed	-0	01455054	pitchspeed	0	03953443	yawspeed	0	0002873393		sig	Len	36
2017-08-28T15:17:39.965	FE	14	0	0	6F	1	1	4A	mavlink_vfr_hud_t	airspeed	0	09	groundspeed	0	09	alt	-42	59	climb	0	01	heading	330	throttle	0		sig	Len	28
2017-08-28T15:17:40.012	FE	9	0	0	59	FF	BE	0	mavlink_heartbeat_t	custom_mode	0	type	6	autopilot	8	base_mode	0	system_status	0	mavlink_version	3		sig	Len	17
2017-08-28T15:17:40.058	FE	9	0	0	1B	33	44	A6	mavlink_radio_t	rxerrors	0	fixed	0	rssi	174	remrssi	171	txbuf	100	noise	48	remnoise	25		sig	Len	17
2017-08-28T15:17:40.058	FE	9	0	0	1B	33	44	6D	mavlink_radio_status_t	rxerrors	0	fixed	0	rssi	174	remrssi	171	txbuf	100	noise	48	remnoise	25		sig	Len	17
2017-08-28T15:17:40.136	FE	1C	0	0	70	1	1	1E	mavlink_attitude_t	time_boot_ms	1636983	roll	0	07858761	pitch	0	1910552	yaw	-0	5130637	rollspeed	-0	01029366	pitchspeed	0	02889224	yawspeed	0	003479998		sig	Len	36
2017-08-28T15:17:40.136	FE	14	0	0	71	1	1	4A	mavlink_vfr_hud_t	airspeed	0	09	groundspeed	0	09	alt	-42	6	climb	0	01	heading	330	throttle	0		sig	Len	28
2017-08-28T15:17:40.152	FE	1F	0	0	72	1	1	1	mavlink_sys_status_t	onboard_control_sensors_present	64559	onboard_control_sensors_enabled	39983	onboard_control_sensors_health	64559	load	624	voltage_battery	0	current_battery	-1	drop_rate_comm	0	errors_comm	0	errors_count1	0	errors_count2	0	errors_count3	0	errors_count4	0	battery_remaining	255		sig	Len	39
2017-08-28T15:17:40.152	FE	4	0	0	73	1	1	98	mavlink_meminfo_t	brkval	7206	freemem	906	freemem32	0		sig	Len	12
2017-08-28T15:17:40.152	FE	2	0	0	74	1	1	2A	mavlink_mission_current_t	seq	0		sig	Len	10
2017-08-28T15:17:40.152	FE	1E	0	0	75	1	1	18	mavlink_gps_raw_int_t	time_usec	1637063000	lat	645874135	lon	-502235222	alt	3570	eph	120	epv	65535	vel	11	cog	35854	fix_type	3	satellites_visible	13		sig	Len	38
2017-08-28T15:17:40.152	FE	1A	0	0	76	1	1	3E	mavlink_nav_controller_output_t	nav_roll	0	nav_pitch	0	alt_error	0	aspd_error	0	xtrack_error	0	nav_bearing	0	target_bearing	0	wp_dist	0		sig	Len	34
2017-08-28T15:17:40.199	FE	1C	0	0	77	1	1	1E	mavlink_attitude_t	time_boot_ms	1637123	roll	0	07747938	pitch	0	1915322	yaw	-0	5136062	rollspeed	-0	01082577	pitchspeed	0	06135093	yawspeed	0	000819449		sig	Len	36
2017-08-28T15:17:40.199	FE	1C	0	0	78	1	1	21	mavlink_global_position_int_t	time_boot_ms	1637063	lat	645874142	lon	-502235229	alt	3570	relative_alt	-42600	vx	1	vy	-11	vz	3	hdg	35854		sig	Len	36
2017-08-28T15:17:40.261	FE	14	0	0	79	1	1	4A	mavlink_vfr_hud_t	airspeed	0	11	groundspeed	0	11	alt	-42	6	climb	0	01	heading	330	throttle	0		sig	Len	28
2017-08-28T15:17:40.261	FE	1A	0	0	7A	1	1	1B	mavlink_raw_imu_t	time_usec	1637163371	xacc	184	yacc	-93	zacc	-965	xgyro	-15	ygyro	23	zgyro	3	xmag	286	ymag	-9	zmag	-136		sig	Len	34
2017-08-28T15:17:40.261	FE	E	0	0	7B	1	1	1D	mavlink_scaled_pressure_t	time_boot_ms	1637163	press_abs	507	1563	press_diff	2	508008	temperature	2454		sig	Len	22
2017-08-28T15:17:40.277	FE	2A	0	0	7C	1	1	96	mavlink_sensor_offsets_t	mag_declination	-0	5025426	raw_press	50715	raw_temp	2454	gyro_cal_x	0	02200007	gyro_cal_y	-0	04698397	gyro_cal_z	0	0002447705	accel_cal_x	0	accel_cal_y	0	accel_cal_z	0	mag_ofs_x	0	mag_ofs_y	0	mag_ofs_z	0		sig	Len	50
2017-08-28T15:17:40.277	FE	1C	0	0	7D	1	1	A3	mavlink_ahrs_t	omegaIx	0	005562151	omegaIy	-0	02427436	omegaIz	-0	003578743	accel_weight	1	renorm_val	0	error_rp	0	001443883	error_yaw	0	005739078		sig	Len	36
2017-08-28T15:17:40.277	FE	3	0	0	7E	1	1	A5	mavlink_hwstatus_t	Vcc	5120	I2Cerr	0		sig	Len	11
2017-08-28T15:17:40.277	FE	C	0	0	7F	1	1	2	mavlink_system_time_t	time_unix_usec	1503926211142000	time_boot_ms	1637184		sig	Len	20
2017-08-28T15:17:40.339	FE	9	0	0	80	1	1	0	mavlink_heartbeat_t	custom_mode	0	type	2	autopilot	3	base_mode	81	system_status	3	mavlink_version	3		sig	Len	17
2017-08-28T15:17:40.339	FE	15	0	0	81	1	1	24	mavlink_servo_output_raw_t	time_usec	1637185479	servo1_raw	1100	servo2_raw	1100	servo3_raw	1100	servo4_raw	1100	servo5_raw	0	servo6_raw	0	servo7_raw	0	servo8_raw	0	port	0	servo9_raw	48448	servo10_raw	57402	servo11_raw	48142	servo12_raw	827	servo13_raw	65293	servo14_raw	767	servo15_raw	0	servo16_raw	65024		sig	Len	29
2017-08-28T15:17:40.339	FE	16	0	0	82	1	1	23	mavlink_rc_channels_raw_t	time_boot_ms	1637203	chan1_raw	0	chan2_raw	0	chan3_raw	0	chan4_raw	0	chan5_raw	0	chan6_raw	0	chan7_raw	0	chan8_raw	0	port	0	rssi	0		sig	Len	30
2017-08-28T15:17:40.386	FE	1C	0	0	83	1	1	1E	mavlink_attitude_t	time_boot_ms	1637224	roll	0	07667167	pitch	0	1917081	yaw	-0	5136752	rollspeed	-0	008697331	pitchspeed	0	06933258	yawspeed	-0	0002447705		sig	Len	36
2017-08-28T15:17:40.386	FE	14	0	0	84	1	1	4A	mavlink_vfr_hud_t	airspeed	0	11	groundspeed	0	11	alt	-42	59	climb	0	heading	330	throttle	0		sig	Len	28
2017-08-28T15:17:40.386	FE	1C	0	0	85	1	1	1E	mavlink_attitude_t	time_boot_ms	1637343	roll	0	07575821	pitch	0	1913589	yaw	-0	513653	rollspeed	-0	0124221	pitchspeed	0	008672066	yawspeed	0	005076327		sig	Len	36
2017-08-28T15:17:40.464	FE	14	0	0	86	1	1	4A	mavlink_vfr_hud_t	airspeed	0	1	groundspeed	0	1	alt	-42	59	climb	0	01	heading	330	throttle	0		sig	Len	28
2017-08-28T15:17:40.558	FE	1C	0	0	87	1	1	1E	mavlink_attitude_t	time_boot_ms	1637463	roll	0	07522558	pitch	0	1915812	yaw	-0	5135766	rollspeed	-0	01455054	pitchspeed	0	02037848	yawspeed	0	001883669		sig	Len	36
2017-08-28T15:17:40.558	FE	14	0	0	88	1	1	4A	mavlink_vfr_hud_t	airspeed	0	09	groundspeed	0	09	alt	-42	58	climb	0	01	heading	330	throttle	0		sig	Len	28
2017-08-28T15:17:40.682	FE	1C	0	0	89	1	1	1E	mavlink_attitude_t	time_boot_ms	1637583	roll	0	07484452	pitch	0	1914766	yaw	-0	5133121	rollspeed	-0	005504671	pitchspeed	0	04698397	yawspeed	0	0002873393		sig	Len	36
2017-08-28T15:17:40.682	FE	14	0	0	8A	1	1	4A	mavlink_vfr_hud_t	airspeed	0	09	groundspeed	0	09	alt	-42	57	climb	0	01	heading	330	throttle	0		sig	Len	28
2017-08-28T15:17:40.792	FE	1F	0	0	8B	1	1	1	mavlink_sys_status_t	onboard_control_sensors_present	64559	onboard_control_sensors_enabled	39983	onboard_control_sensors_health	64559	load	626	voltage_battery	0	current_battery	-1	drop_rate_comm	0	errors_comm	0	errors_count1	0	errors_count2	0	errors_count3	0	errors_count4	0	battery_remaining	255		sig	Len	39
2017-08-28T15:17:40.792	FE	4	0	0	8C	1	1	98	mavlink_meminfo_t	brkval	7206	freemem	906	freemem32	0		sig	Len	12
2017-08-28T15:17:40.792	FE	2	0	0	8D	1	1	2A	mavlink_mission_current_t	seq	0		sig	Len	10
2017-08-28T15:17:40.823	FE	1E	0	0	8E	1	1	18	mavlink_gps_raw_int_t	time_usec	1637463000	lat	645874135	lon	-502235229	alt	3560	eph	120	epv	65535	vel	9	cog	35854	fix_type	3	satellites_visible	13		sig	Len	38
2017-08-28T15:17:40.823	FE	1A	0	0	8F	1	1	3E	mavlink_nav_controller_output_t	nav_roll	0	nav_pitch	0	alt_error	0	aspd_error	0	xtrack_error	0	nav_bearing	0	target_bearing	0	wp_dist	0		sig	Len	34
2017-08-28T15:17:40.823	FE	1C	0	0	90	1	1	21	mavlink_global_position_int_t	time_boot_ms	1637463	lat	645874142	lon	-502235241	alt	3560	relative_alt	-42570	vx	-1	vy	-9	vz	4	hdg	35854		sig	Len	36
2017-08-28T15:17:40.870	FE	1A	0	0	91	1	1	1B	mavlink_raw_imu_t	time_usec	1637683983	xacc	203	yacc	-5	zacc	-976	xgyro	-3	ygyro	31	zgyro	2	xmag	263	ymag	-11	zmag	-136		sig	Len	34
2017-08-28T15:17:40.870	FE	E	0	0	92	1	1	1D	mavlink_scaled_pressure_t	time_boot_ms	1637684	press_abs	507	1563	press_diff	2	508008	temperature	2453		sig	Len	22
2017-08-28T15:17:40.870	FE	2A	0	0	93	1	1	96	mavlink_sensor_offsets_t	mag_declination	-0	5025426	raw_press	50715	raw_temp	2453	gyro_cal_x	0	02200007	gyro_cal_y	-0	04698397	gyro_cal_z	0	0002447705	accel_cal_x	0	accel_cal_y	0	accel_cal_z	0	mag_ofs_x	0	mag_ofs_y	0	mag_ofs_z	0		sig	Len	50
2017-08-28T15:17:40.901	FE	1C	0	0	94	1	1	A3	mavlink_ahrs_t	omegaIx	0	005562151	omegaIy	-0	02427436	omegaIz	-0	003578743	accel_weight	1	renorm_val	0	error_rp	0	0006369834	error_yaw	0	00751701		sig	Len	36
2017-08-28T15:17:40.901	FE	3	0	0	95	1	1	A5	mavlink_hwstatus_t	Vcc	5120	I2Cerr	0		sig	Len	11
2017-08-28T15:17:40.901	FE	C	0	0	96	1	1	2	mavlink_system_time_t	time_unix_usec	1503926211681000	time_boot_ms	1637704		sig	Len	20
2017-08-28T15:17:40.901	FE	15	0	0	97	1	1	24	mavlink_servo_output_raw_t	time_usec	1637704700	servo1_raw	1100	servo2_raw	1100	servo3_raw	1100	servo4_raw	1100	servo5_raw	0	servo6_raw	0	servo7_raw	0	servo8_raw	0	port	0	servo9_raw	9979	servo10_raw	16442	servo11_raw	63057	servo12_raw	827	servo13_raw	65293	servo14_raw	767	servo15_raw	0	servo16_raw	65024		sig	Len	29
2017-08-28T15:17:40.948	FE	16	0	0	98	1	1	23	mavlink_rc_channels_raw_t	time_boot_ms	1637704	chan1_raw	0	chan2_raw	0	chan3_raw	0	chan4_raw	0	chan5_raw	0	chan6_raw	0	chan7_raw	0	chan8_raw	0	port	0	rssi	0		sig	Len	30
2017-08-28T15:17:40.948	FE	1C	0	0	99	1	1	1E	mavlink_attitude_t	time_boot_ms	1637723	roll	0	07473578	pitch	0	1919604	yaw	-0	5125186	rollspeed	-0	001247793	pitchspeed	0	07252523	yawspeed	0	002947888		sig	Len	36
2017-08-28T15:17:40.948	FE	14	0	0	9A	1	1	4A	mavlink_vfr_hud_t	airspeed	0	11	groundspeed	0	11	alt	-42	57	climb	0	01	heading	330	throttle	0		sig	Len	28
2017-08-28T15:17:40.979	FE	1C	0	0	9B	1	1	1E	mavlink_attitude_t	time_boot_ms	1637824	roll	0	07481138	pitch	0	1918608	yaw	-0	511811	rollspeed	-0	001779903	pitchspeed	0	0597546	yawspeed	0	001883669		sig	Len	36
2017-08-28T15:17:40.979	FE	14	0	0	9C	1	1	4A	mavlink_vfr_hud_t	airspeed	0	11	groundspeed	0	11	alt	-42	56	climb	0	01	heading	330	throttle	0		sig	Len	28
2017-08-28T15:17:40.979	FE	1C	0	0	9D	1	1	1E	mavlink_attitude_t	time_boot_ms	1637943	roll	0	07504372	pitch	0	1913386	yaw	-0	5111395	rollspeed	-0	004972562	pitchspeed	-0	011016	yawspeed	0	006140546		sig	Len	36
2017-08-28T15:17:41.010	FE	9	0	0	5A	FF	BE	0	mavlink_heartbeat_t	custom_mode	0	type	6	autopilot	8	base_mode	0	system_status	0	mavlink_version	3		sig	Len	17
2017-08-28T15:17:41.135	FE	14	0	0	9E	1	1	4A	mavlink_vfr_hud_t	airspeed	0	1	groundspeed	0	1	alt	-42	54	climb	0	02	heading	330	throttle	0		sig	Len	28
2017-08-28T15:17:41.135	FE	1C	0	0	9F	1	1	1E	mavlink_attitude_t	time_boot_ms	1638063	roll	0	07549857	pitch	0	1913723	yaw	-0	5101804	rollspeed	-0	002844123	pitchspeed	0	01505738	yawspeed	0	004012107		sig	Len	36
2017-08-28T15:17:41.135	FE	14	0	0	A0	1	1	4A	mavlink_vfr_hud_t	airspeed	0	11	groundspeed	0	11	alt	-42	54	climb	0	01	heading	330	throttle	0		sig	Len	28
2017-08-28T15:17:41.166	FE	1F	0	0	A1	1	1	1	mavlink_sys_status_t	onboard_control_sensors_present	64559	onboard_control_sensors_enabled	39983	onboard_control_sensors_health	64559	load	620	voltage_battery	0	current_battery	-1	drop_rate_comm	0	errors_comm	0	errors_count1	0	errors_count2	0	errors_count3	0	errors_count4	0	battery_remaining	255		sig	Len	39
2017-08-28T15:17:41.166	FE	4	0	0	A2	1	1	98	mavlink_meminfo_t	brkval	7206	freemem	906	freemem32	0		sig	Len	12
2017-08-28T15:17:41.166	FE	2	0	0	A3	1	1	2A	mavlink_mission_current_t	seq	0		sig	Len	10
2017-08-28T15:17:41.166	FE	1E	0	0	A4	1	1	18	mavlink_gps_raw_int_t	time_usec	1638063000	lat	645874136	lon	-502235242	alt	3550	eph	120	epv	65535	vel	11	cog	35854	fix_type	3	satellites_visible	13		sig	Len	38
2017-08-28T15:17:41.197	FE	1A	0	0	A5	1	1	3E	mavlink_nav_controller_output_t	nav_roll	0	nav_pitch	0	alt_error	0	aspd_error	0	xtrack_error	0	nav_bearing	0	target_bearing	0	wp_dist	0		sig	Len	34
2017-08-28T15:17:41.197	FE	1C	0	0	A6	1	1	21	mavlink_global_position_int_t	time_boot_ms	1638063	lat	645874143	lon	-502235251	alt	3550	relative_alt	-42540	vx	-1	vy	-11	vz	4	hdg	35854		sig	Len	36
2017-08-28T15:17:41.197	FE	9	0	0	A7	1	1	0	mavlink_heartbeat_t	custom_mode	0	type	2	autopilot	3	base_mode	81	system_status	3	mavlink_version	3		sig	Len	17
2017-08-28T15:17:41.213	FE	9	0	0	1C	33	44	A6	mavlink_radio_t	rxerrors	0	fixed	0	rssi	173	remrssi	171	txbuf	100	noise	47	remnoise	27		sig	Len	17
2017-08-28T15:17:41.213	FE	9	0	0	1C	33	44	6D	mavlink_radio_status_t	rxerrors	0	fixed	0	rssi	173	remrssi	171	txbuf	100	noise	47	remnoise	27		sig	Len	17
2017-08-28T15:17:41.338	FE	1C	0	0	A8	1	1	1E	mavlink_attitude_t	time_boot_ms	1638184	roll	0	07602461	pitch	0	1910437	yaw	-0	5098245	rollspeed	0	004605412	pitchspeed	0	03634177	yawspeed	0	003479998		sig	Len	36
2017-08-28T15:17:41.338	FE	1A	0	0	A9	1	1	1B	mavlink_raw_imu_t	time_usec	1638203643	xacc	172	yacc	-129	zacc	-919	xgyro	-4	ygyro	-1	zgyro	3	xmag	263	ymag	-10	zmag	-134		sig	Len	34
2017-08-28T15:17:41.338	FE	E	0	0	AA	1	1	1D	mavlink_scaled_pressure_t	time_boot_ms	1638204	press_abs	507	149	press_diff	2	500742	temperature	2454		sig	Len	22
2017-08-28T15:17:41.369	FE	2A	0	0	AB	1	1	96	mavlink_sensor_offsets_t	mag_declination	-0	5025426	raw_press	50714	raw_temp	2454	gyro_cal_x	0	02200007	gyro_cal_y	-0	04698397	gyro_cal_z	0	0002447705	accel_cal_x	0	accel_cal_y	0	accel_cal_z	0	mag_ofs_x	0	mag_ofs_y	0	mag_ofs_z	0		sig	Len	50
2017-08-28T15:17:41.369	FE	14	0	0	AC	1	1	4A	mavlink_vfr_hud_t	airspeed	0	11	groundspeed	0	11	alt	-42	54	climb	0	01	heading	330	throttle	0		sig	Len	28
2017-08-28T15:17:41.369	FE	1C	0	0	AD	1	1	A3	mavlink_ahrs_t	omegaIx	0	005562151	omegaIy	-0	02427436	omegaIz	-0	003578743	accel_weight	1	renorm_val	0	error_rp	0	001900217	error_yaw	0	007450032		sig	Len	36
2017-08-28T15:17:41.369	FE	3	0	0	AE	1	1	A5	mavlink_hwstatus_t	Vcc	5120	I2Cerr	0		sig	Len	11
2017-08-28T15:17:41.369	FE	C	0	0	AF	1	1	2	mavlink_system_time_t	time_unix_usec	1503926212201000	time_boot_ms	1638225		sig	Len	20
2017-08-28T15:17:41.369	FE	15	0	0	B0	1	1	24	mavlink_servo_output_raw_t	time_usec	1638226069	servo1_raw	1100	servo2_raw	1100	servo3_raw	1100	servo4_raw	1100	servo5_raw	0	servo6_raw	0	servo7_raw	0	servo8_raw	0	port	0	servo9_raw	63760	servo10_raw	26170	servo11_raw	62495	servo12_raw	827	servo13_raw	65293	servo14_raw	767	servo15_raw	0	servo16_raw	65024		sig	Len	29
2017-08-28T15:17:41.369	FE	16	0	0	B1	1	1	23	mavlink_rc_channels_raw_t	time_boot_ms	1638226	chan1_raw	0	chan2_raw	0	chan3_raw	0	chan4_raw	0	chan5_raw	0	chan6_raw	0	chan7_raw	0	chan8_raw	0	port	0	rssi	0		sig	Len	30
2017-08-28T15:17:41.369	FE	1C	0	0	B2	1	1	1E	mavlink_attitude_t	time_boot_ms	1638303	roll	0	07652897	pitch	0	1911467	yaw	-0	5092843	rollspeed	-0	004440453	pitchspeed	-0	001438018	yawspeed	0	006140546		sig	Len	36
2017-08-28T15:17:41.369	FE	14	0	0	B3	1	1	4A	mavlink_vfr_hud_t	airspeed	0	1	groundspeed	0	1	alt	-42	53	climb	0	02	heading	330	throttle	0		sig	Len	28
2017-08-28T15:17:41.447	FE	1C	0	0	B4	1	1	1E	mavlink_attitude_t	time_boot_ms	1638424	roll	0	07727572	pitch	0	1915355	yaw	-0	5090205	rollspeed	0	005669633	pitchspeed	0	06880046	yawspeed	0	004544217		sig	Len	36
2017-08-28T15:17:41.478	FE	14	0	0	B5	1	1	4A	mavlink_vfr_hud_t	airspeed	0	1	groundspeed	0	1	alt	-42	52	climb	0	01	heading	330	throttle	0		sig	Len	28
2017-08-28T15:17:41.587	FE	1C	0	0	B6	1	1	1E	mavlink_attitude_t	time_boot_ms	1638543	roll	0	07765391	pitch	0	1908097	yaw	-0	5094758	rollspeed	-0	001779903	pitchspeed	-0	00250224	yawspeed	0	005608437		sig	Len	36
2017-08-28T15:17:41.587	FE	14	0	0	B7	1	1	4A	mavlink_vfr_hud_t	airspeed	0	1	groundspeed	0	1	alt	-42	52	climb	0	02	heading	330	throttle	0		sig	Len	28
2017-08-28T15:17:41.696	FE	1F	0	0	B8	1	1	1	mavlink_sys_status_t	onboard_control_sensors_present	64559	onboard_control_sensors_enabled	39983	onboard_control_sensors_health	64559	load	619	voltage_battery	0	current_battery	-1	drop_rate_comm	0	errors_comm	0	errors_count1	0	errors_count2	0	errors_count3	0	errors_count4	0	battery_remaining	255		sig	Len	39
2017-08-28T15:17:41.696	FE	4	0	0	B9	1	1	98	mavlink_meminfo_t	brkval	7206	freemem	906	freemem32	0		sig	Len	12
2017-08-28T15:17:41.696	FE	2	0	0	BA	1	1	2A	mavlink_mission_current_t	seq	0		sig	Len	10
2017-08-28T15:17:41.759	FE	1E	0	0	BB	1	1	18	mavlink_gps_raw_int_t	time_usec	1638663000	lat	645874138	lon	-502235255	alt	3550	eph	120	epv	65535	vel	11	cog	35854	fix_type	3	satellites_visible	13		sig	Len	38
2017-08-28T15:17:41.759	FE	1A	0	0	BC	1	1	3E	mavlink_nav_controller_output_t	nav_roll	0	nav_pitch	0	alt_error	0	aspd_error	0	xtrack_error	0	nav_bearing	0	target_bearing	0	wp_dist	0		sig	Len	34
2017-08-28T15:17:41.759	FE	1C	0	0	BD	1	1	1E	mavlink_attitude_t	time_boot_ms	1638684	roll	0	07824118	pitch	0	1907141	yaw	-0	5101596	rollspeed	0	003541194	pitchspeed	0	03687388	yawspeed	0	004012107		sig	Len	36
2017-08-28T15:17:41.821	FE	1C	0	0	BE	1	1	21	mavlink_global_position_int_t	time_boot_ms	1638663	lat	645874144	lon	-502235264	alt	3550	relative_alt	-42530	vx	-1	vy	-11	vz	7	hdg	35854		sig	Len	36
2017-08-28T15:17:41.837	FE	14	0	0	BF	1	1	4A	mavlink_vfr_hud_t	airspeed	0	11	groundspeed	0	11	alt	-42	53	climb	0	01	heading	330	throttle	0		sig	Len	28
2017-08-28T15:17:41.837	FE	1A	0	0	C0	1	1	1B	mavlink_raw_imu_t	time_usec	1638723970	xacc	199	yacc	-38	zacc	-1001	xgyro	5	ygyro	68	zgyro	2	xmag	286	ymag	-9	zmag	-133		sig	Len	34
2017-08-28T15:17:41.837	FE	E	0	0	C1	1	1	1D	mavlink_scaled_pressure_t	time_boot_ms	1638724	press_abs	507	1614	press_diff	2	513086	temperature	2454		sig	Len	22
2017-08-28T15:17:41.837	FE	2A	0	0	C2	1	1	96	mavlink_sensor_offsets_t	mag_declination	-0	5025426	raw_press	50716	raw_temp	2454	gyro_cal_x	0	02200007	gyro_cal_y	-0	04698397	gyro_cal_z	0	0002447705	accel_cal_x	0	accel_cal_y	0	accel_cal_z	0	mag_ofs_x	0	mag_ofs_y	0	mag_ofs_z	0		sig	Len	50
2017-08-28T15:17:41.852	FE	1C	0	0	C3	1	1	A3	mavlink_ahrs_t	omegaIx	0	005562151	omegaIy	-0	02427436	omegaIz	-0	003578743	accel_weight	1	renorm_val	0	error_rp	0	002073335	error_yaw	0	005149412		sig	Len	36
2017-08-28T15:17:41.852	FE	3	0	0	C4	1	1	A5	mavlink_hwstatus_t	Vcc	5120	I2Cerr	0		sig	Len	11
2017-08-28T15:17:41.852	FE	C	0	0	C5	1	1	2	mavlink_system_time_t	time_unix_usec	1503926212721000	time_boot_ms	1638744		sig	Len	20
2017-08-28T15:17:41.884	FE	15	0	0	C6	1	1	24	mavlink_servo_output_raw_t	time_usec	1638745029	servo1_raw	1100	servo2_raw	1100	servo3_raw	1100	servo4_raw	1100	servo5_raw	0	servo6_raw	0	servo7_raw	0	servo8_raw	0	port	0	servo9_raw	2016	servo10_raw	26171	servo11_raw	43196	servo12_raw	827	servo13_raw	65293	servo14_raw	767	servo15_raw	0	servo16_raw	65024		sig	Len	29
2017-08-28T15:17:41.884	FE	16	0	0	C7	1	1	23	mavlink_rc_channels_raw_t	time_boot_ms	1638745	chan1_raw	0	chan2_raw	0	chan3_raw	0	chan4_raw	0	chan5_raw	0	chan6_raw	0	chan7_raw	0	chan8_raw	0	port	0	rssi	0		sig	Len	30
2017-08-28T15:17:41.915	FE	1C	0	0	C8	1	1	1E	mavlink_attitude_t	time_boot_ms	1638784	roll	0	07870522	pitch	0	1906163	yaw	-0	5099105	rollspeed	0	003009085	pitchspeed	0	02410325	yawspeed	0	007204766		sig	Len	36
2017-08-28T15:17:41.915	FE	14	0	0	C9	1	1	4A	mavlink_vfr_hud_t	airspeed	0	11	groundspeed	0	11	alt	-42	53	climb	0	01	heading	330	throttle	0		sig	Len	28
2017-08-28T15:17:41.962	FE	1C	0	0	CA	1	1	1E	mavlink_attitude_t	time_boot_ms	1638903	roll	0	07914957	pitch	0	1908778	yaw	-0	5105187	rollspeed	-0	0007156841	pitchspeed	0	01292894	yawspeed	0	005608437		sig	Len	36
2017-08-28T15:17:41.962	FE	14	0	0	CB	1	1	4A	mavlink_vfr_hud_t	airspeed	0	09	groundspeed	0	09	alt	-42	53	climb	0	01	heading	330	throttle	0		sig	Len	28
2017-08-28T15:17:42.008	FE	9	0	0	5B	FF	BE	0	mavlink_heartbeat_t	custom_mode	0	type	6	autopilot	8	base_mode	0	system_status	0	mavlink_version	3		sig	Len	17
2017-08-28T15:17:42.040	FE	1C	0	0	CC	1	1	1E	mavlink_attitude_t	time_boot_ms	1639024	roll	0	07923992	pitch	0	1912845	yaw	-0	5112185	rollspeed	0	0003485344	pitchspeed	0	0597546	yawspeed	0	002415778		sig	Len	36
2017-08-28T15:17:42.040	FE	14	0	0	CD	1	1	4A	mavlink_vfr_hud_t	airspeed	0	12	groundspeed	0	12	alt	-42	52	climb	0	01	heading	330	throttle	0		sig	Len	28
2017-08-28T15:17:42.180	FE	9	0	0	1D	33	44	A6	mavlink_radio_t	rxerrors	0	fixed	0	rssi	173	remrssi	170	txbuf	100	noise	51	remnoise	26		sig	Len	17
2017-08-28T15:17:42.180	FE	9	0	0	1D	33	44	6D	mavlink_radio_status_t	rxerrors	0	fixed	0	rssi	173	remrssi	170	txbuf	100	noise	51	remnoise	26		sig	Len	17
2017-08-28T15:17:42.196	FE	1C	0	0	CE	1	1	1E	mavlink_attitude_t	time_boot_ms	1639143	roll	0	07885587	pitch	0	1909804	yaw	-0	5114579	rollspeed	-0	01401843	pitchspeed	-0	00250224	yawspeed	0	005608437		sig	Len	36
2017-08-28T15:17:42.211	FE	14	0	0	CF	1	1	4A	mavlink_vfr_hud_t	airspeed	0	12	groundspeed	0	12	alt	-42	5	climb	0	02	heading	330	throttle	0		sig	Len	28
2017-08-28T15:17:42.211	FE	9	0	0	D0	1	1	0	mavlink_heartbeat_t	custom_mode	0	type	2	autopilot	3	base_mode	81	system_status	3	mavlink_version	3		sig	Len	17
2017-08-28T15:17:42.227	FE	1F	0	0	D1	1	1	1	mavlink_sys_status_t	onboard_control_sensors_present	64559	onboard_control_sensors_enabled	39983	onboard_control_sensors_health	64559	load	625	voltage_battery	0	current_battery	-1	drop_rate_comm	0	errors_comm	0	errors_count1	0	errors_count2	0	errors_count3	0	errors_count4	0	battery_remaining	255		sig	Len	39
2017-08-28T15:17:42.227	FE	4	0	0	D2	1	1	98	mavlink_meminfo_t	brkval	7206	freemem	906	freemem32	0		sig	Len	12
2017-08-28T15:17:42.227	FE	2	0	0	D3	1	1	2A	mavlink_mission_current_t	seq	0		sig	Len	10
2017-08-28T15:17:42.227	FE	1E	0	0	D4	1	1	18	mavlink_gps_raw_int_t	time_usec	1639044000	lat	645874138	lon	-502235264	alt	3550	eph	120	epv	65535	vel	12	cog	35854	fix_type	3	satellites_visible	13		sig	Len	38
2017-08-28T15:17:42.274	FE	1A	0	0	D5	1	1	3E	mavlink_nav_controller_output_t	nav_roll	0	nav_pitch	0	alt_error	0	aspd_error	0	xtrack_error	0	nav_bearing	0	target_bearing	0	wp_dist	0		sig	Len	34
2017-08-28T15:17:42.274	FE	1C	0	0	D6	1	1	21	mavlink_global_position_int_t	time_boot_ms	1639044	lat	645874145	lon	-502235274	alt	3550	relative_alt	-42490	vx	-4	vy	-11	vz	3	hdg	35854		sig	Len	36
2017-08-28T15:17:42.320	FE	1A	0	0	D7	1	1	1B	mavlink_raw_imu_t	time_usec	1639245022	xacc	177	yacc	-94	zacc	-936	xgyro	-15	ygyro	-8	zgyro	5	xmag	286	ymag	-4	zmag	-135		sig	Len	34
2017-08-28T15:17:42.320	FE	E	0	0	D8	1	1	1D	mavlink_scaled_pressure_t	time_boot_ms	1639245	press_abs	507	1491	press_diff	2	50082	temperature	2454		sig	Len	22
2017-08-28T15:17:42.320	FE	2A	0	0	D9	1	1	96	mavlink_sensor_offsets_t	mag_declination	-0	5025426	raw_press	50714	raw_temp	2454	gyro_cal_x	0	02200007	gyro_cal_y	-0	04698397	gyro_cal_z	0	0002447705	accel_cal_x	0	accel_cal_y	0	accel_cal_z	0	mag_ofs_x	0	mag_ofs_y	0	mag_ofs_z	0		sig	Len	50
2017-08-28T15:17:42.352	FE	1C	0	0	DA	1	1	A3	mavlink_ahrs_t	omegaIx	0	005562151	omegaIy	-0	02427436	omegaIz	-0	003578743	accel_weight	1	renorm_val	0	error_rp	0	001456496	error_yaw	0	008159161		sig	Len	36
2017-08-28T15:17:42.398	FE	3	0	0	DB	1	1	A5	mavlink_hwstatus_t	Vcc	5143	I2Cerr	0		sig	Len	11
2017-08-28T15:17:42.398	FE	C	0	0	DC	1	1	2	mavlink_system_time_t	time_unix_usec	1503926213241000	time_boot_ms	1639265		sig	Len	20
2017-08-28T15:17:42.398	FE	15	0	0	DD	1	1	24	mavlink_servo_output_raw_t	time_usec	1639265810	servo1_raw	1100	servo2_raw	1100	servo3_raw	1100	servo4_raw	1100	servo5_raw	0	servo6_raw	0	servo7_raw	0	servo8_raw	0	port	0	servo9_raw	48871	servo10_raw	58	servo11_raw	1454	servo12_raw	828	servo13_raw	65293	servo14_raw	767	servo15_raw	0	servo16_raw	65024		sig	Len	29
2017-08-28T15:17:42.398	FE	16	0	0	DE	1	1	23	mavlink_rc_channels_raw_t	time_boot_ms	1639266	chan1_raw	0	chan2_raw	0	chan3_raw	0	chan4_raw	0	chan5_raw	0	chan6_raw	0	chan7_raw	0	chan8_raw	0	port	0	rssi	0		sig	Len	30
2017-08-28T15:17:42.398	FE	1C	0	0	DF	1	1	1E	mavlink_attitude_t	time_boot_ms	1639284	roll	0	07755627	pitch	0	191345	yaw	-0	5126614	rollspeed	-0	0124221	pitchspeed	0	04113076	yawspeed	0	001883669		sig	Len	36
2017-08-28T15:17:42.539	FE	14	0	0	E0	1	1	4A	mavlink_vfr_hud_t	airspeed	0	11	groundspeed	0	11	alt	-42	48	climb	0	02	heading	330	throttle	0		sig	Len	28
2017-08-28T15:17:42.539	FE	1C	0	0	E1	1	1	1E	mavlink_attitude_t	time_boot_ms	1639384	roll	0	07719442	pitch	0	1912723	yaw	-0	5128253	rollspeed	-0	01295421	pitchspeed	0	05070874	yawspeed	0	0002873393		sig	Len	36
2017-08-28T15:17:42.539	FE	14	0	0	E2	1	1	4A	mavlink_vfr_hud_t	airspeed	0	11	groundspeed	0	11	alt	-42	47	climb	0	02	heading	330	throttle	0		sig	Len	28
2017-08-28T15:17:42.554	FE	1C	0	0	E3	1	1	1E	mavlink_attitude_t	time_boot_ms	1639503	roll	0	07623111	pitch	0	191403	yaw	-0	5129304	rollspeed	-0	02200007	pitchspeed	0	007075738	yawspeed	0	004012107		sig	Len	36
2017-08-28T15:17:42.554	FE	14	0	0	E4	1	1	4A	mavlink_vfr_hud_t	airspeed	0	11	groundspeed	0	11	alt	-42	47	climb	0	02	heading	330	throttle	0		sig	Len	28
2017-08-28T15:17:42.617	FE	1C	0	0	E5	1	1	1E	mavlink_attitude_t	time_boot_ms	1639625	roll	0	07482159	pitch	0	1918202	yaw	-0	5129614	rollspeed	-0	01508265	pitchspeed	0	06933258	yawspeed	-0	0007768802		sig	Len	36
2017-08-28T15:17:42.742	FE	14	0	0	E6	1	1	4A	mavlink_vfr_hud_t	airspeed	0	11	groundspeed	0	11	alt	-42	45	climb	0	02	heading	330	throttle	0		sig	Len	28
2017-08-28T15:17:42.742	FE	1F	0	0	E7	1	1	1	mavlink_sys_status_t	onboard_control_sensors_present	64559	onboard_control_sensors_enabled	39983	onboard_control_sensors_health	64559	load	628	voltage_battery	0	current_battery	-1	drop_rate_comm	0	errors_comm	0	errors_count1	0	errors_count2	0	errors_count3	0	errors_count4	0	battery_remaining	255		sig	Len	39
2017-08-28T15:17:42.742	FE	4	0	0	E8	1	1	98	mavlink_meminfo_t	brkval	7206	freemem	906	freemem32	0		sig	Len	12
2017-08-28T15:17:42.742	FE	2	0	0	E9	1	1	2A	mavlink_mission_current_t	seq	0		sig	Len	10
2017-08-28T15:17:42.788	FE	1E	0	0	EA	1	1	18	mavlink_gps_raw_int_t	time_usec	1639644000	lat	645874139	lon	-502235279	alt	3550	eph	136	epv	65535	vel	11	cog	35854	fix_type	3	satellites_visible	12		sig	Len	38
2017-08-28T15:17:42.788	FE	1A	0	0	EB	1	1	3E	mavlink_nav_controller_output_t	nav_roll	0	nav_pitch	0	alt_error	0	aspd_error	0	xtrack_error	0	nav_bearing	0	target_bearing	0	wp_dist	0		sig	Len	34
2017-08-28T15:17:42.788	FE	1C	0	0	EC	1	1	21	mavlink_global_position_int_t	time_boot_ms	1639644	lat	645874145	lon	-502235287	alt	3550	relative_alt	-42440	vx	2	vy	-11	vz	4	hdg	35854		sig	Len	36
2017-08-28T15:17:42.835	FE	1C	0	0	ED	1	1	1E	mavlink_attitude_t	time_boot_ms	1639744	roll	0	0729142	pitch	0	1915077	yaw	-0	5129941	rollspeed	-0	02040374	pitchspeed	-0	0003737994	yawspeed	0	005076327		sig	Len	36
2017-08-28T15:17:42.866	FE	1A	0	0	EE	1	1	1B	mavlink_raw_imu_t	time_usec	1639764159	xacc	184	yacc	-90	zacc	-954	xgyro	-22	ygyro	15	zgyro	3	xmag	279	ymag	-10	zmag	-136		sig	Len	34
2017-08-28T15:17:42.866	FE	E	0	0	EF	1	1	1D	mavlink_scaled_pressure_t	time_boot_ms	1639764	press_abs	507	1451	press_diff	2	496758	temperature	2454		sig	Len	22
2017-08-28T15:17:42.866	FE	2A	0	0	F0	1	1	96	mavlink_sensor_offsets_t	mag_declination	-0	5025426	raw_press	50714	raw_temp	2454	gyro_cal_x	0	02200007	gyro_cal_y	-0	04698397	gyro_cal_z	0	0002447705	accel_cal_x	0	accel_cal_y	0	accel_cal_z	0	mag_ofs_x	0	mag_ofs_y	0	mag_ofs_z	0		sig	Len	50
2017-08-28T15:17:42.913	FE	14	0	0	F1	1	1	4A	mavlink_vfr_hud_t	airspeed	0	11	groundspeed	0	11	alt	-42	44	climb	0	02	heading	330	throttle	0		sig	Len	28
2017-08-28T15:17:42.913	FE	1C	0	0	F2	1	1	A3	mavlink_ahrs_t	omegaIx	0	005562151	omegaIy	-0	02427436	omegaIz	-0	003578743	accel_weight	1	renorm_val	0	error_rp	0	005499122	error_yaw	0	00597392		sig	Len	36
2017-08-28T15:17:42.913	FE	3	0	0	F3	1	1	A5	mavlink_hwstatus_t	Vcc	5120	I2Cerr	0		sig	Len	11
2017-08-28T15:17:42.913	FE	C	0	0	F4	1	1	2	mavlink_system_time_t	time_unix_usec	1503926213761000	time_boot_ms	1639785		sig	Len	20
2017-08-28T15:17:42.929	FE	15	0	0	F5	1	1	24	mavlink_servo_output_raw_t	time_usec	1639786194	servo1_raw	1100	servo2_raw	1100	servo3_raw	1100	servo4_raw	1100	servo5_raw	0	servo6_raw	0	servo7_raw	0	servo8_raw	0	port	0	servo9_raw	46129	servo10_raw	57403	servo11_raw	50112	servo12_raw	827	servo13_raw	65292	servo14_raw	767	servo15_raw	0	servo16_raw	65024		sig	Len	29
2017-08-28T15:17:42.929	FE	16	0	0	F6	1	1	23	mavlink_rc_channels_raw_t	time_boot_ms	1639786	chan1_raw	0	chan2_raw	0	chan3_raw	0	chan4_raw	0	chan5_raw	0	chan6_raw	0	chan7_raw	0	chan8_raw	0	port	0	rssi	0		sig	Len	30
2017-08-28T15:17:42.929	FE	1C	0	0	F7	1	1	1E	mavlink_attitude_t	time_boot_ms	1639864	roll	0	0713652	pitch	0	191867	yaw	-0	5124347	rollspeed	-0	01933953	pitchspeed	0	01239683	yawspeed	0	004544217		sig	Len	36
2017-08-28T15:17:43.007	FE	9	0	0	5C	FF	BE	0	mavlink_heartbeat_t	custom_mode	0	type	6	autopilot	8	base_mode	0	system_status	0	mavlink_version	3		sig	Len	17
2017-08-28T15:17:43.007	FE	14	0	0	F8	1	1	4A	mavlink_vfr_hud_t	airspeed	0	11	groundspeed	0	11	alt	-42	44	climb	0	01	heading	330	throttle	0		sig	Len	28
2017-08-28T15:17:43.007	FE	1C	0	0	F9	1	1	1E	mavlink_attitude_t	time_boot_ms	1639984	roll	0	07042143	pitch	0	1917818	yaw	-0	5118252	rollspeed	-0	008165221	pitchspeed	0	04272709	yawspeed	0	001351559		sig	Len	36
2017-08-28T15:17:43.007	FE	14	0	0	FA	1	1	4A	mavlink_vfr_hud_t	airspeed	0	11	groundspeed	0	11	alt	-42	43	climb	0	01	heading	330	throttle	0		sig	Len	28
2017-08-28T15:17:43.054	FE	9	0	0	1E	33	44	A6	mavlink_radio_t	rxerrors	0	fixed	0	rssi	173	remrssi	169	txbuf	100	noise	51	remnoise	24		sig	Len	17
2017-08-28T15:17:43.054	FE	9	0	0	1E	33	44	6D	mavlink_radio_status_t	rxerrors	0	fixed	0	rssi	173	remrssi	169	txbuf	100	noise	51	remnoise	24		sig	Len	17
2017-08-28T15:17:43.210	FE	1C	0	0	FB	1	1	1E	mavlink_attitude_t	time_boot_ms	1640104	roll	0	06968755	pitch	0	1918582	yaw	-0	5120597	rollspeed	-0	01082577	pitchspeed	0	001754638	yawspeed	0	004544217		sig	Len	36
2017-08-28T15:17:43.210	FE	14	0	0	FC	1	1	4A	mavlink_vfr_hud_t	airspeed	0	09	groundspeed	0	09	alt	-42	42	climb	0	01	heading	330	throttle	0		sig	Len	28
2017-08-28T15:17:43.210	FE	9	0	0	FD	1	1	0	mavlink_heartbeat_t	custom_mode	0	type	2	autopilot	3	base_mode	81	system_status	3	mavlink_version	3		sig	Len	17
2017-08-28T15:17:43.319	FE	1F	0	0	FE	1	1	1	mavlink_sys_status_t	onboard_control_sensors_present	64559	onboard_control_sensors_enabled	39983	onboard_control_sensors_health	64559	load	619	voltage_battery	0	current_battery	-1	drop_rate_comm	0	errors_comm	0	errors_count1	0	errors_count2	0	errors_count3	0	errors_count4	0	battery_remaining	255		sig	Len	39
2017-08-28T15:17:43.319	FE	4	0	0	FF	1	1	98	mavlink_meminfo_t	brkval	7206	freemem	906	freemem32	0		sig	Len	12
2017-08-28T15:17:43.319	FE	2	0	0	0	1	1	2A	mavlink_mission_current_t	seq	0		sig	Len	10
2017-08-28T15:17:43.366	FE	1E	0	0	1	1	1	18	mavlink_gps_raw_int_t	time_usec	1640044000	lat	645874140	lon	-502235288	alt	3560	eph	136	epv	65535	vel	9	cog	35854	fix_type	3	satellites_visible	12		sig	Len	38
2017-08-28T15:17:43.366	FE	1A	0	0	2	1	1	3E	mavlink_nav_controller_output_t	nav_roll	0	nav_pitch	0	alt_error	0	aspd_error	0	xtrack_error	0	nav_bearing	0	target_bearing	0	wp_dist	0		sig	Len	34
2017-08-28T15:17:43.366	FE	1C	0	0	3	1	1	1E	mavlink_attitude_t	time_boot_ms	1640245	roll	0	06947898	pitch	0	1914352	yaw	-0	5106516	rollspeed	-0	007633111	pitchspeed	0	0006904192	yawspeed	0	006672656		sig	Len	36
2017-08-28T15:17:43.397	FE	1C	0	0	4	1	1	21	mavlink_global_position_int_t	time_boot_ms	1640245	lat	645874146	lon	-502235301	alt	3570	relative_alt	-42400	vx	-6	vy	-8	vz	1	hdg	35854		sig	Len	36
2017-08-28T15:17:43.397	FE	14	0	0	5	1	1	4A	mavlink_vfr_hud_t	airspeed	0	1	groundspeed	0	1	alt	-42	4	climb	0	01	heading	330	throttle	0		sig	Len	28
2017-08-28T15:17:43.397	FE	1A	0	0	6	1	1	1B	mavlink_raw_imu_t	time_usec	1640285254	xacc	205	yacc	-1	zacc	-986	xgyro	0	ygyro	44	zgyro	4	xmag	255	ymag	-12	zmag	-133		sig	Len	34
2017-08-28T15:17:43.428	FE	E	0	0	7	1	1	1D	mavlink_scaled_pressure_t	time_boot_ms	1640285	press_abs	507	137	press_diff	2	488711	temperature	2455		sig	Len	22
2017-08-28T15:17:43.444	FE	2A	0	0	8	1	1	96	mavlink_sensor_offsets_t	mag_declination	-0	5025426	raw_press	50713	raw_temp	2455	gyro_cal_x	0	02200007	gyro_cal_y	-0	04698397	gyro_cal_z	0	0002447705	accel_cal_x	0	accel_cal_y	0	accel_cal_z	0	mag_ofs_x	0	mag_ofs_y	0	mag_ofs_z	0		sig	Len	50
2017-08-28T15:17:43.475	FE	1C	0	0	9	1	1	A3	mavlink_ahrs_t	omegaIx	0	005554868	omegaIy	-0	02425754	omegaIz	-0	003521522	accel_weight	1	renorm_val	0	error_rp	0	001835824	error_yaw	0	01233222		sig	Len	36
2017-08-28T15:17:43.475	FE	3	0	0	A	1	1	A5	mavlink_hwstatus_t	Vcc	5166	I2Cerr	0		sig	Len	11
2017-08-28T15:17:43.475	FE	C	0	0	B	1	1	2	mavlink_system_time_t	time_unix_usec	1503926214281000	time_boot_ms	1640305		sig	Len	20
2017-08-28T15:17:43.475	FE	15	0	0	C	1	1	24	mavlink_servo_output_raw_t	time_usec	1640305667	servo1_raw	1100	servo2_raw	1100	servo3_raw	1100	servo4_raw	1100	servo5_raw	0	servo6_raw	0	servo7_raw	0	servo8_raw	0	port	0	servo9_raw	61600	servo10_raw	4922	servo11_raw	18957	servo12_raw	828	servo13_raw	65292	servo14_raw	767	servo15_raw	0	servo16_raw	65024		sig	Len	29
2017-08-28T15:17:43.522	FE	16	0	0	D	1	1	23	mavlink_rc_channels_raw_t	time_boot_ms	1640305	chan1_raw	0	chan2_raw	0	chan3_raw	0	chan4_raw	0	chan5_raw	0	chan6_raw	0	chan7_raw	0	chan8_raw	0	port	0	rssi	0		sig	Len	30
2017-08-28T15:17:43.522	FE	1C	0	0	E	1	1	1E	mavlink_attitude_t	time_boot_ms	1640344	roll	0	06976923	pitch	0	1913131	yaw	-0	509401	rollspeed	-0	001779903	pitchspeed	0	0161216	yawspeed	0	007204766		sig	Len	36
2017-08-28T15:17:43.522	FE	14	0	0	F	1	1	4A	mavlink_vfr_hud_t	airspeed	0	1	groundspeed	0	1	alt	-42	38	climb	0	01	heading	330	throttle	0		sig	Len	28
2017-08-28T15:17:43.553	FE	1C	0	0	10	1	1	1E	mavlink_attitude_t	time_boot_ms	1640464	roll	0	06992993	pitch	0	1912789	yaw	-0	5094893	rollspeed	-0	008165221	pitchspeed	0	003350969	yawspeed	0	001883669		sig	Len	36
2017-08-28T15:17:43.553	FE	14	0	0	11	1	1	4A	mavlink_vfr_hud_t	airspeed	0	11	groundspeed	0	11	alt	-42	35	climb	0	02	heading	330	throttle	0		sig	Len	28
2017-08-28T15:17:43.693	FE	1C	0	0	12	1	1	1E	mavlink_attitude_t	time_boot_ms	1640584	roll	0	07071806	pitch	0	1912304	yaw	-0	5083934	rollspeed	0	003009085	pitchspeed	0	04538764	yawspeed	0	005608437		sig	Len	36
2017-08-28T15:17:43.709	FE	14	0	0	13	1	1	4A	mavlink_vfr_hud_t	airspeed	0	11	groundspeed	0	11	alt	-42	34	climb	0	02	heading	330	throttle	0		sig	Len	28
2017-08-28T15:17:43.771	FE	1C	0	0	14	1	1	1E	mavlink_attitude_t	time_boot_ms	1640704	roll	0	07158686	pitch	0	1910682	yaw	-0	5074845	rollspeed	0	0008806456	pitchspeed	0	006011516	yawspeed	0	007204766		sig	Len	36
2017-08-28T15:17:43.927	FE	14	0	0	15	1	1	4A	mavlink_vfr_hud_t	airspeed	0	1	groundspeed	0	1	alt	-42	32	climb	0	03	heading	330	throttle	0		sig	Len	28
2017-08-28T15:17:43.927	FE	1F	0	0	16	1	1	1	mavlink_sys_status_t	onboard_control_sensors_present	64559	onboard_control_sensors_enabled	39983	onboard_control_sensors_health	64559	load	623	voltage_battery	0	current_battery	-1	drop_rate_comm	0	errors_comm	0	errors_count1	0	errors_count2	0	errors_count3	0	errors_count4	0	battery_remaining	255		sig	Len	39
2017-08-28T15:17:43.927	FE	4	0	0	17	1	1	98	mavlink_meminfo_t	brkval	7206	freemem	906	freemem32	0		sig	Len	12
2017-08-28T15:17:43.927	FE	2	0	0	18	1	1	2A	mavlink_mission_current_t	seq	0		sig	Len	10
2017-08-28T15:17:43.943	FE	1E	0	0	19	1	1	18	mavlink_gps_raw_int_t	time_usec	1640644000	lat	645874141	lon	-502235303	alt	3590	eph	136	epv	65535	vel	10	cog	35854	fix_type	3	satellites_visible	12		sig	Len	38
2017-08-28T15:17:43.943	FE	1A	0	0	1A	1	1	3E	mavlink_nav_controller_output_t	nav_roll	0	nav_pitch	0	alt_error	0	aspd_error	0	xtrack_error	0	nav_bearing	0	target_bearing	0	wp_dist	0		sig	Len	34
2017-08-28T15:17:43.943	FE	1C	0	0	1B	1	1	21	mavlink_global_position_int_t	time_boot_ms	1640644	lat	645874145	lon	-502235311	alt	3590	relative_alt	-42320	vx	-3	vy	-9	vz	3	hdg	35854		sig	Len	36
2017-08-28T15:17:44.005	FE	1A	0	0	1C	1	1	1B	mavlink_raw_imu_t	time_usec	1640804833	xacc	163	yacc	-123	zacc	-910	xgyro	0	ygyro	-1	zgyro	5	xmag	263	ymag	-10	zmag	-137		sig	Len	34
2017-08-28T15:17:44.036	FE	E	0	0	1D	1	1	1D	mavlink_scaled_pressure_t	time_boot_ms	1640805	press_abs	507	1399	press_diff	2	491601	temperature	2454		sig	Len	22
2017-08-28T15:17:44.036	FE	2A	0	0	1E	1	1	96	mavlink_sensor_offsets_t	mag_declination	-0	5025426	raw_press	50713	raw_temp	2454	gyro_cal_x	0	02200007	gyro_cal_y	-0	04698397	gyro_cal_z	0	0002447705	accel_cal_x	0	accel_cal_y	0	accel_cal_z	0	mag_ofs_x	0	mag_ofs_y	0	mag_ofs_z	0		sig	Len	50
2017-08-28T15:17:44.036	FE	1C	0	0	1F	1	1	A3	mavlink_ahrs_t	omegaIx	0	005554868	omegaIy	-0	02425754	omegaIz	-0	003521522	accel_weight	1	renorm_val	0	error_rp	0	002495517	error_yaw	0	008734119		sig	Len	36
2017-08-28T15:17:44.036	FE	3	0	0	20	1	1	A5	mavlink_hwstatus_t	Vcc	5190	I2Cerr	0		sig	Len	11
2017-08-28T15:17:44.036	FE	C	0	0	21	1	1	2	mavlink_system_time_t	time_unix_usec	1503926214802000	time_boot_ms	1640826		sig	Len	20
2017-08-28T15:17:44.052	FE	9	0	0	5D	FF	BE	0	mavlink_heartbeat_t	custom_mode	0	type	6	autopilot	8	base_mode	0	system_status	0	mavlink_version	3		sig	Len	17
2017-08-28T15:17:44.130	FE	15	0	0	22	1	1	24	mavlink_servo_output_raw_t	time_usec	1640826833	servo1_raw	1100	servo2_raw	1100	servo3_raw	1100	servo4_raw	1100	servo5_raw	0	servo6_raw	0	servo7_raw	0	servo8_raw	0	port	0	servo9_raw	9099	servo10_raw	36155	servo11_raw	3865	servo12_raw	828	servo13_raw	65292	servo14_raw	767	servo15_raw	0	servo16_raw	65024		sig	Len	29
2017-08-28T15:17:44.130	FE	16	0	0	23	1	1	23	mavlink_rc_channels_raw_t	time_boot_ms	1640827	chan1_raw	0	chan2_raw	0	chan3_raw	0	chan4_raw	0	chan5_raw	0	chan6_raw	0	chan7_raw	0	chan8_raw	0	port	0	rssi	0		sig	Len	30
2017-08-28T15:17:44.130	FE	1C	0	0	24	1	1	1E	mavlink_attitude_t	time_boot_ms	1640845	roll	0	07251944	pitch	0	1909094	yaw	-0	5068026	rollspeed	0	003009085	pitchspeed	0	007607847	yawspeed	0	006140546		sig	Len	36
2017-08-28T15:17:44.161	FE	14	0	0	25	1	1	4A	mavlink_vfr_hud_t	airspeed	0	12	groundspeed	0	12	alt	-42	31	climb	0	02	heading	330	throttle	0		sig	Len	28
2017-08-28T15:17:44.161	FE	1C	0	0	26	1	1	1E	mavlink_attitude_t	time_boot_ms	1640944	roll	0	07331105	pitch	0	1910678	yaw	-0	506795	rollspeed	0	005669633	pitchspeed	0	008672066	yawspeed	0	004544217		sig	Len	36
2017-08-28T15:17:44.161	FE	14	0	0	27	1	1	4A	mavlink_vfr_hud_t	airspeed	0	12	groundspeed	0	12	alt	-42	3	climb	0	03	heading	330	throttle	0		sig	Len	28
2017-08-28T15:17:44.208	FE	1C	0	0	28	1	1	1E	mavlink_attitude_t	time_boot_ms	1641064	roll	0	07404403	pitch	0	1915876	yaw	-0	5066749	rollspeed	-0	003376232	pitchspeed	0	02091059	yawspeed	0	002947888		sig	Len	36
2017-08-28T15:17:44.208	FE	14	0	0	29	1	1	4A	mavlink_vfr_hud_t	airspeed	0	12	groundspeed	0	12	alt	-42	28	climb	0	03	heading	330	throttle	0		sig	Len	28
2017-08-28T15:17:44.208	FE	9	0	0	2A	1	1	0	mavlink_heartbeat_t	custom_mode	0	type	2	autopilot	3	base_mode	81	system_status	3	mavlink_version	3		sig	Len	17
2017-08-28T15:17:44.208	FE	1C	0	0	2B	1	1	1E	mavlink_attitude_t	time_boot_ms	1641185	roll	0	07461719	pitch	0	1915358	yaw	-0	506855	rollspeed	-0	0001835749	pitchspeed	0	03900232	yawspeed	0	002947888		sig	Len	36
2017-08-28T15:17:44.208	FE	9	0	0	1F	33	44	A6	mavlink_radio_t	rxerrors	0	fixed	0	rssi	173	remrssi	169	txbuf	100	noise	48	remnoise	28		sig	Len	17
2017-08-28T15:17:44.208	FE	9	0	0	1F	33	44	6D	mavlink_radio_status_t	rxerrors	0	fixed	0	rssi	173	remrssi	169	txbuf	100	noise	48	remnoise	28		sig	Len	17
2017-08-28T15:17:44.302	FE	14	0	0	2C	1	1	4A	mavlink_vfr_hud_t	airspeed	0	12	groundspeed	0	12	alt	-42	27	climb	0	03	heading	330	throttle	0		sig	Len	28
2017-08-28T15:17:44.302	FE	1F	0	0	2D	1	1	1	mavlink_sys_status_t	onboard_control_sensors_present	64559	onboard_control_sensors_enabled	39983	onboard_control_sensors_health	64559	load	631	voltage_battery	0	current_battery	-1	drop_rate_comm	0	errors_comm	0	errors_count1	0	errors_count2	0	errors_count3	0	errors_count4	0	battery_remaining	255		sig	Len	39
2017-08-28T15:17:44.302	FE	4	0	0	2E	1	1	98	mavlink_meminfo_t	brkval	7206	freemem	906	freemem32	0		sig	Len	12
2017-08-28T15:17:44.302	FE	2	0	0	2F	1	1	2A	mavlink_mission_current_t	seq	0		sig	Len	10
2017-08-28T15:17:44.302	FE	1E	0	0	30	1	1	18	mavlink_gps_raw_int_t	time_usec	1641244000	lat	645874144	lon	-502235323	alt	3610	eph	136	epv	65535	vel	12	cog	35854	fix_type	3	satellites_visible	12		sig	Len	38
2017-08-28T15:17:44.302	FE	1A	0	0	31	1	1	3E	mavlink_nav_controller_output_t	nav_roll	0	nav_pitch	0	alt_error	0	aspd_error	0	xtrack_error	0	nav_bearing	0	target_bearing	0	wp_dist	0		sig	Len	34
2017-08-28T15:17:44.302	FE	1C	0	0	32	1	1	21	mavlink_global_position_int_t	time_boot_ms	1641244	lat	645874144	lon	-502235327	alt	3610	relative_alt	-42260	vx	-2	vy	-12	vz	1	hdg	35854		sig	Len	36
2017-08-28T15:17:44.380	FE	1C	0	0	33	1	1	1E	mavlink_attitude_t	time_boot_ms	1641304	roll	0	07478067	pitch	0	1915558	yaw	-0	5071681	rollspeed	-0	00976155	pitchspeed	0	002286751	yawspeed	0	006140546		sig	Len	36
2017-08-28T15:17:44.395	FE	1A	0	0	34	1	1	1B	mavlink_raw_imu_t	time_usec	1641324955	xacc	198	yacc	-47	zacc	-1014	xgyro	0	ygyro	68	zgyro	2	xmag	279	ymag	-7	zmag	-135		sig	Len	34
2017-08-28T15:17:44.395	FE	E	0	0	35	1	1	1D	mavlink_scaled_pressure_t	time_boot_ms	1641325	press_abs	507	1396	press_diff	2	491289	temperature	2455		sig	Len	22
2017-08-28T15:17:44.411	FE	2A	0	0	36	1	1	96	mavlink_sensor_offsets_t	mag_declination	-0	5025426	raw_press	50713	raw_temp	2455	gyro_cal_x	0	02200007	gyro_cal_y	-0	04698397	gyro_cal_z	0	0002447705	accel_cal_x	0	accel_cal_y	0	accel_cal_z	0	mag_ofs_x	0	mag_ofs_y	0	mag_ofs_z	0		sig	Len	50
2017-08-28T15:17:44.411	FE	14	0	0	37	1	1	4A	mavlink_vfr_hud_t	airspeed	0	12	groundspeed	0	12	alt	-42	25	climb	0	04	heading	330	throttle	0		sig	Len	28
2017-08-28T15:17:44.411	FE	1C	0	0	38	1	1	A3	mavlink_ahrs_t	omegaIx	0	005554868	omegaIy	-0	02425754	omegaIz	-0	003521522	accel_weight	1	renorm_val	0	error_rp	0	002944817	error_yaw	0	00447551		sig	Len	36
2017-08-28T15:17:44.426	FE	3	0	0	39	1	1	A5	mavlink_hwstatus_t	Vcc	5120	I2Cerr	0		sig	Len	11
2017-08-28T15:17:44.489	FE	C	0	0	3A	1	1	2	mavlink_system_time_t	time_unix_usec	1503926215321000	time_boot_ms	1641345		sig	Len	20
2017-08-28T15:17:44.489	FE	15	0	0	3B	1	1	24	mavlink_servo_output_raw_t	time_usec	1641346114	servo1_raw	1100	servo2_raw	1100	servo3_raw	1100	servo4_raw	1100	servo5_raw	0	servo6_raw	0	servo7_raw	0	servo8_raw	0	port	0	servo9_raw	16637	servo10_raw	19771	servo11_raw	37543	servo12_raw	827	servo13_raw	65292	servo14_raw	767	servo15_raw	0	servo16_raw	65024		sig	Len	29
2017-08-28T15:17:44.489	FE	16	0	0	3C	1	1	23	mavlink_rc_channels_raw_t	time_boot_ms	1641364	chan1_raw	0	chan2_raw	0	chan3_raw	0	chan4_raw	0	chan5_raw	0	chan6_raw	0	chan7_raw	0	chan8_raw	0	port	0	rssi	0		sig	Len	30
2017-08-28T15:17:44.489	FE	1C	0	0	3D	1	1	1E	mavlink_attitude_t	time_boot_ms	1641425	roll	0	07467552	pitch	0	1918687	yaw	-0	5075306	rollspeed	-0	006036781	pitchspeed	0	06135093	yawspeed	0	000819449		sig	Len	36
2017-08-28T15:17:44.489	FE	14	0	0	3E	1	1	4A	mavlink_vfr_hud_t	airspeed	0	1	groundspeed	0	1	alt	-42	24	climb	0	04	heading	330	throttle	0		sig	Len	28
2017-08-28T15:17:44.629	FE	1C	0	0	3F	1	1	1E	mavlink_attitude_t	time_boot_ms	1641544	roll	0	07384849	pitch	0	19135	yaw	-0	5076401	rollspeed	-0	01667898	pitchspeed	-0	007823337	yawspeed	0	007736876		sig	Len	36
2017-08-28T15:17:44.629	FE	14	0	0	40	1	1	4A	mavlink_vfr_hud_t	airspeed	0	1	groundspeed	0	1	alt	-42	22	climb	0	05	heading	330	throttle	0		sig	Len	28
2017-08-28T15:17:44.692	FE	1C	0	0	41	1	1	1E	mavlink_attitude_t	time_boot_ms	1641664	roll	0	07267271	pitch	0	1915237	yaw	-0	5082207	rollspeed	-0	0177432	pitchspeed	0	01771793	yawspeed	0	002947888		sig	Len	36
2017-08-28T15:17:44.692	FE	14	0	0	42	1	1	4A	mavlink_vfr_hud_t	airspeed	0	1	groundspeed	0	1	alt	-42	2	climb	0	05	heading	330	throttle	0		sig	Len	28
2017-08-28T15:17:44.832	FE	1F	0	0	43	1	1	1	mavlink_sys_status_t	onboard_control_sensors_present	64559	onboard_control_sensors_enabled	39983	onboard_control_sensors_health	64559	load	616	voltage_battery	0	current_battery	-1	drop_rate_comm	0	errors_comm	0	errors_count1	0	errors_count2	0	errors_count3	0	errors_count4	0	battery_remaining	255		sig	Len	39
2017-08-28T15:17:44.848	FE	4	0	0	44	1	1	98	mavlink_meminfo_t	brkval	7206	freemem	906	freemem32	0		sig	Len	12
2017-08-28T15:17:44.863	FE	2	0	0	45	1	1	2A	mavlink_mission_current_t	seq	0		sig	Len	10
2017-08-28T15:17:44.863	FE	1E	0	0	46	1	1	18	mavlink_gps_raw_int_t	time_usec	1641645000	lat	645874144	lon	-502235333	alt	3630	eph	136	epv	65535	vel	10	cog	35854	fix_type	3	satellites_visible	12		sig	Len	38
2017-08-28T15:17:44.863	FE	1A	0	0	47	1	1	3E	mavlink_nav_controller_output_t	nav_roll	0	nav_pitch	0	alt_error	0	aspd_error	0	xtrack_error	0	nav_bearing	0	target_bearing	0	wp_dist	0		sig	Len	34
2017-08-28T15:17:44.863	FE	1C	0	0	48	1	1	1E	mavlink_attitude_t	time_boot_ms	1641805	roll	0	07099881	pitch	0	1909289	yaw	-0	5084543	rollspeed	-0	02093586	pitchspeed	-0	01580498	yawspeed	0	003479998		sig	Len	36
2017-08-28T15:17:44.863	FE	1C	0	0	49	1	1	21	mavlink_global_position_int_t	time_boot_ms	1641645	lat	645874144	lon	-502235344	alt	3630	relative_alt	-42190	vx	0	vy	-9	vz	4	hdg	35854		sig	Len	36
2017-08-28T15:17:44.879	FE	14	0	0	4A	1	1	4A	mavlink_vfr_hud_t	airspeed	0	1	groundspeed	0	1	alt	-42	19	climb	0	06	heading	330	throttle	0		sig	Len	28
2017-08-28T15:17:44.879	FE	1A	0	0	4B	1	1	1B	mavlink_raw_imu_t	time_usec	1641846234	xacc	179	yacc	-77	zacc	-955	xgyro	-18	ygyro	0	zgyro	1	xmag	263	ymag	-8	zmag	-138		sig	Len	34
2017-08-28T15:17:44.879	FE	E	0	0	4C	1	1	1D	mavlink_scaled_pressure_t	time_boot_ms	1641846	press_abs	507	1355	press_diff	2	487226	temperature	2455		sig	Len	22
2017-08-28T15:17:44.926	FE	2A	0	0	4D	1	1	96	mavlink_sensor_offsets_t	mag_declination	-0	5025426	raw_press	50713	raw_temp	2455	gyro_cal_x	0	02200007	gyro_cal_y	-0	04698397	gyro_cal_z	0	0002447705	accel_cal_x	0	accel_cal_y	0	accel_cal_z	0	mag_ofs_x	0	mag_ofs_y	0	mag_ofs_z	0		sig	Len	50
2017-08-28T15:17:45.019	FE	1C	0	0	4E	1	1	A3	mavlink_ahrs_t	omegaIx	0	005554868	omegaIy	-0	02425754	omegaIz	-0	003521522	accel_weight	1	renorm_val	0	error_rp	0	0014141	error_yaw	0	003915059		sig	Len	36
2017-08-28T15:17:45.035	FE	3	0	0	4F	1	1	A5	mavlink_hwstatus_t	Vcc	5166	I2Cerr	0		sig	Len	11
2017-08-28T15:17:45.050	FE	C	0	0	50	1	1	2	mavlink_system_time_t	time_unix_usec	1503926215840000	time_boot_ms	1641865		sig	Len	20
2017-08-28T15:17:45.066	FE	15	0	0	51	1	1	24	mavlink_servo_output_raw_t	time_usec	1641866122	servo1_raw	1100	servo2_raw	1100	servo3_raw	1100	servo4_raw	1100	servo5_raw	0	servo6_raw	0	servo7_raw	0	servo8_raw	0	port	0	servo9_raw	47449	servo10_raw	58938	servo11_raw	32841	servo12_raw	827	servo13_raw	65292	servo14_raw	767	servo15_raw	0	servo16_raw	65024		sig	Len	29
2017-08-28T15:17:45.066	FE	16	0	0	52	1	1	23	mavlink_rc_channels_raw_t	time_boot_ms	1641866	chan1_raw	0	chan2_raw	0	chan3_raw	0	chan4_raw	0	chan5_raw	0	chan6_raw	0	chan7_raw	0	chan8_raw	0	port	0	rssi	0		sig	Len	30
2017-08-28T15:17:45.066	FE	1C	0	0	53	1	1	1E	mavlink_attitude_t	time_boot_ms	1641904	roll	0	06958997	pitch	0	1909636	yaw	-0	5087563	rollspeed	-0	02200007	pitchspeed	0	0006904192	yawspeed	0	003479998		sig	Len	36
2017-08-28T15:17:45.066	FE	14	0	0	54	1	1	4A	mavlink_vfr_hud_t	airspeed	0	11	groundspeed	0	11	alt	-42	18	climb	0	06	heading	330	throttle	0		sig	Len	28
2017-08-28T15:17:45.066	FE	1C	0	0	55	1	1	1E	mavlink_attitude_t	time_boot_ms	1642025	roll	0	06796218	pitch	0	1909131	yaw	-0	508746	rollspeed	-0	01561476	pitchspeed	0	06347937	yawspeed	-0	00130899		sig	Len	36
2017-08-28T15:17:45.066	FE	14	0	0	56	1	1	4A	mavlink_vfr_hud_t	airspeed	0	09	groundspeed	0	09	alt	-42	16	climb	0	05	heading	330	throttle	0		sig	Len	28
2017-08-28T15:17:45.082	FE	9	0	0	5E	FF	BE	0	mavlink_heartbeat_t	custom_mode	0	type	6	autopilot	8	base_mode	0	system_status	0	mavlink_version	3		sig	Len	17
2017-08-28T15:17:45.128	FE	9	0	0	20	33	44	A6	mavlink_radio_t	rxerrors	0	fixed	0	rssi	173	remrssi	169	txbuf	100	noise	55	remnoise	28		sig	Len	17
2017-08-28T15:17:45.175	FE	9	0	0	20	33	44	6D	mavlink_radio_status_t	rxerrors	0	fixed	0	rssi	173	remrssi	169	txbuf	100	noise	55	remnoise	28		sig	Len	17
2017-08-28T15:17:45.284	FE	1C	0	0	57	1	1	1E	mavlink_attitude_t	time_boot_ms	1642144	roll	0	06617035	pitch	0	1900579	yaw	-0	5093754	rollspeed	-0	01561476	pitchspeed	0	006543625	yawspeed	0	001883669		sig	Len	36
2017-08-28T15:17:45.284	FE	14	0	0	58	1	1	4A	mavlink_vfr_hud_t	airspeed	0	09	groundspeed	0	09	alt	-42	16	climb	0	05	heading	330	throttle	0		sig	Len	28
2017-08-28T15:17:45.284	FE	9	0	0	59	1	1	0	mavlink_heartbeat_t	custom_mode	0	type	2	autopilot	3	base_mode	81	system_status	3	mavlink_version	3		sig	Len	17
2017-08-28T15:17:45.378	FE	1C	0	0	5A	1	1	1E	mavlink_attitude_t	time_boot_ms	1642264	roll	0	06515548	pitch	0	1897423	yaw	-0	5088505	rollspeed	-0	0177432	pitchspeed	0	02782802	yawspeed	0	003479998		sig	Len	36
2017-08-28T15:17:45.518	FE	14	0	0	5B	1	1	4A	mavlink_vfr_hud_t	airspeed	0	09	groundspeed	0	09	alt	-42	14	climb	0	05	heading	330	throttle	0		sig	Len	28
2017-08-28T15:17:45.518	FE	1F	0	0	5C	1	1	1	mavlink_sys_status_t	onboard_control_sensors_present	64559	onboard_control_sensors_enabled	39983	onboard_control_sensors_health	64559	load	631	voltage_battery	0	current_battery	-1	drop_rate_comm	0	errors_comm	0	errors_count1	0	errors_count2	0	errors_count3	0	errors_count4	0	battery_remaining	255		sig	Len	39
2017-08-28T15:17:45.518	FE	4	0	0	5D	1	1	98	mavlink_meminfo_t	brkval	7206	freemem	906	freemem32	0		sig	Len	12
2017-08-28T15:17:45.518	FE	2	0	0	5E	1	1	2A	mavlink_mission_current_t	seq	0		sig	Len	10
2017-08-28T15:17:45.550	FE	1E	0	0	5F	1	1	18	mavlink_gps_raw_int_t	time_usec	1642245000	lat	645874146	lon	-502235346	alt	3650	eph	136	epv	65535	vel	9	cog	35854	fix_type	3	satellites_visible	12		sig	Len	38
2017-08-28T15:17:45.550	FE	1A	0	0	60	1	1	3E	mavlink_nav_controller_output_t	nav_roll	0	nav_pitch	0	alt_error	0	aspd_error	0	xtrack_error	0	nav_bearing	0	target_bearing	0	wp_dist	0		sig	Len	34
2017-08-28T15:17:45.550	FE	1C	0	0	61	1	1	21	mavlink_global_position_int_t	time_boot_ms	1642245	lat	645874145	lon	-502235359	alt	3650	relative_alt	-42140	vx	-1	vy	-9	vz	6	hdg	35854		sig	Len	36
2017-08-28T15:17:45.581	FE	1A	0	0	62	1	1	1B	mavlink_raw_imu_t	time_usec	1642365192	xacc	176	yacc	-86	zacc	-948	xgyro	-11	ygyro	23	zgyro	2	xmag	255	ymag	-7	zmag	-137		sig	Len	34
2017-08-28T15:17:45.581	FE	E	0	0	63	1	1	1D	mavlink_scaled_pressure_t	time_boot_ms	1642365	press_abs	507	1335	press_diff	2	485195	temperature	2455		sig	Len	22
2017-08-28T15:17:45.581	FE	2A	0	0	64	1	1	96	mavlink_sensor_offsets_t	mag_declination	-0	5025426	raw_press	50713	raw_temp	2455	gyro_cal_x	0	02200007	gyro_cal_y	-0	04698397	gyro_cal_z	0	0002447705	accel_cal_x	0	accel_cal_y	0	accel_cal_z	0	mag_ofs_x	0	mag_ofs_y	0	mag_ofs_z	0		sig	Len	50
2017-08-28T15:17:45.612	FE	1C	0	0	65	1	1	A3	mavlink_ahrs_t	omegaIx	0	005554868	omegaIy	-0	02425754	omegaIz	-0	003521522	accel_weight	1	renorm_val	0	error_rp	0	002600759	error_yaw	0	007989262		sig	Len	36
2017-08-28T15:17:45.612	FE	3	0	0	66	1	1	A5	mavlink_hwstatus_t	Vcc	5190	I2Cerr	0		sig	Len	11
2017-08-28T15:17:45.612	FE	C	0	0	67	1	1	2	mavlink_system_time_t	time_unix_usec	1503926216361000	time_boot_ms	1642386		sig	Len	20
2017-08-28T15:17:45.737	FE	15	0	0	68	1	1	24	mavlink_servo_output_raw_t	time_usec	1642386985	servo1_raw	1100	servo2_raw	1100	servo3_raw	1100	servo4_raw	1100	servo5_raw	0	servo6_raw	0	servo7_raw	0	servo8_raw	0	port	0	servo9_raw	10865	servo10_raw	25915	servo11_raw	741	servo12_raw	828	servo13_raw	65292	servo14_raw	767	servo15_raw	0	servo16_raw	65024		sig	Len	29
2017-08-28T15:17:45.737	FE	16	0	0	69	1	1	23	mavlink_rc_channels_raw_t	time_boot_ms	1642387	chan1_raw	0	chan2_raw	0	chan3_raw	0	chan4_raw	0	chan5_raw	0	chan6_raw	0	chan7_raw	0	chan8_raw	0	port	0	rssi	0		sig	Len	30
2017-08-28T15:17:45.737	FE	1C	0	0	6A	1	1	1E	mavlink_attitude_t	time_boot_ms	1642405	roll	0	06421793	pitch	0	189413	yaw	-0	5085977	rollspeed	-0	01082577	pitchspeed	-0	01633709	yawspeed	0	007204766		sig	Len	36
2017-08-28T15:17:45.784	FE	14	0	0	6B	1	1	4A	mavlink_vfr_hud_t	airspeed	0	09	groundspeed	0	09	alt	-42	13	climb	0	05	heading	330	throttle	0		sig	Len	28
2017-08-28T15:17:45.784	FE	1C	0	0	6C	1	1	1E	mavlink_attitude_t	time_boot_ms	1642504	roll	0	06403832	pitch	0	1894479	yaw	-0	5076309	rollspeed	-0	008697331	pitchspeed	-0	005694896	yawspeed	0	004012107		sig	Len	36
2017-08-28T15:17:45.784	FE	14	0	0	6D	1	1	4A	mavlink_vfr_hud_t	airspeed	0	11	groundspeed	0	11	alt	-42	13	climb	0	05	heading	330	throttle	0		sig	Len	28
2017-08-28T15:17:45.815	FE	1C	0	0	6E	1	1	1E	mavlink_attitude_t	time_boot_ms	1642625	roll	0	06399326	pitch	0	1891684	yaw	-0	5072802	rollspeed	0	003009085	pitchspeed	0	03048857	yawspeed	0	004012107		sig	Len	36
2017-08-28T15:17:45.815	FE	14	0	0	6F	1	1	4A	mavlink_vfr_hud_t	airspeed	0	11	groundspeed	0	11	alt	-42	13	climb	0	04	heading	330	throttle	0		sig	Len	28
2017-08-28T15:17:45.815	FE	1C	0	0	70	1	1	1E	mavlink_attitude_t	time_boot_ms	1642744	roll	0	06435201	pitch	0	1888136	yaw	-0	507679	rollspeed	-0	0001835749	pitchspeed	0	007075738	yawspeed	0	003479998		sig	Len	36
2017-08-28T15:17:45.830	FE	14	0	0	71	1	1	4A	mavlink_vfr_hud_t	airspeed	0	11	groundspeed	0	11	alt	-42	14	climb	0	04	heading	330	throttle	0		sig	Len	28
2017-08-28T15:17:45.971	FE	1F	0	0	72	1	1	1	mavlink_sys_status_t	onboard_control_sensors_present	64559	onboard_control_sensors_enabled	39983	onboard_control_sensors_health	64559	load	616	voltage_battery	0	current_battery	-1	drop_rate_comm	0	errors_comm	0	errors_count1	0	errors_count2	0	errors_count3	0	errors_count4	0	battery_remaining	255		sig	Len	39
2017-08-28T15:17:45.971	FE	4	0	0	73	1	1	98	mavlink_meminfo_t	brkval	7206	freemem	906	freemem32	0		sig	Len	12
2017-08-28T15:17:45.971	FE	2	0	0	74	1	1	2A	mavlink_mission_current_t	seq	0		sig	Len	10
2017-08-28T15:17:45.971	FE	1E	0	0	75	1	1	18	mavlink_gps_raw_int_t	time_usec	1642645000	lat	645874147	lon	-502235356	alt	3640	eph	136	epv	65535	vel	11	cog	35854	fix_type	3	satellites_visible	12		sig	Len	38
2017-08-28T15:17:46.002	FE	9	0	0	5F	FF	BE	0	mavlink_heartbeat_t	custom_mode	0	type	6	autopilot	8	base_mode	0	system_status	0	mavlink_version	3		sig	Len	17
2017-08-28T15:17:46.018	FE	1A	0	0	76	1	1	3E	mavlink_nav_controller_output_t	nav_roll	0	nav_pitch	0	alt_error	0	aspd_error	0	xtrack_error	0	nav_bearing	0	target_bearing	0	wp_dist	0		sig	Len	34
2017-08-28T15:17:46.018	FE	1C	0	0	77	1	1	21	mavlink_global_position_int_t	time_boot_ms	1642845	lat	645874148	lon	-502235372	alt	3640	relative_alt	-42130	vx	-2	vy	-9	vz	7	hdg	35854		sig	Len	36
2017-08-28T15:17:46.018	FE	1C	0	0	78	1	1	1E	mavlink_attitude_t	time_boot_ms	1642865	roll	0	06506465	pitch	0	1890911	yaw	-0	5072036	rollspeed	-0	004972562	pitchspeed	0	01505738	yawspeed	0	004544217		sig	Len	36
2017-08-28T15:17:46.049	FE	1A	0	0	79	1	1	1B	mavlink_raw_imu_t	time_usec	1642885945	xacc	209	yacc	1	zacc	-998	xgyro	7	ygyro	54	zgyro	4	xmag	248	ymag	-7	zmag	-134		sig	Len	34
2017-08-28T15:17:46.049	FE	E	0	0	7A	1	1	1D	mavlink_scaled_pressure_t	time_boot_ms	1642886	press_abs	507	1291	press_diff	2	480742	temperature	2455		sig	Len	22
2017-08-28T15:17:46.049	FE	2A	0	0	7B	1	1	96	mavlink_sensor_offsets_t	mag_declination	-0	5025426	raw_press	50712	raw_temp	2455	gyro_cal_x	0	02200007	gyro_cal_y	-0	04698397	gyro_cal_z	0	0002447705	accel_cal_x	0	accel_cal_y	0	accel_cal_z	0	mag_ofs_x	0	mag_ofs_y	0	mag_ofs_z	0		sig	Len	50
2017-08-28T15:17:46.049	FE	9	0	0	21	33	44	A6	mavlink_radio_t	rxerrors	0	fixed	0	rssi	173	remrssi	170	txbuf	100	noise	49	remnoise	30		sig	Len	17
2017-08-28T15:17:46.049	FE	9	0	0	21	33	44	6D	mavlink_radio_status_t	rxerrors	0	fixed	0	rssi	173	remrssi	170	txbuf	100	noise	49	remnoise	30		sig	Len	17
2017-08-28T15:17:46.080	FE	14	0	0	7C	1	1	4A	mavlink_vfr_hud_t	airspeed	0	1	groundspeed	0	1	alt	-42	13	climb	0	04	heading	330	throttle	0		sig	Len	28
2017-08-28T15:17:46.142	FE	1C	0	0	7D	1	1	A3	mavlink_ahrs_t	omegaIx	0	005554868	omegaIy	-0	02425754	omegaIz	-0	003521522	accel_weight	1	renorm_val	0	error_rp	0	00290117	error_yaw	0	006377339		sig	Len	36
2017-08-28T15:17:46.142	FE	3	0	0	7E	1	1	A5	mavlink_hwstatus_t	Vcc	5190	I2Cerr	0		sig	Len	11
2017-08-28T15:17:46.142	FE	C	0	0	7F	1	1	2	mavlink_system_time_t	time_unix_usec	1503926216881000	time_boot_ms	1642906		sig	Len	20
2017-08-28T15:17:46.142	FE	15	0	0	80	1	1	24	mavlink_servo_output_raw_t	time_usec	1642906678	servo1_raw	1100	servo2_raw	1100	servo3_raw	1100	servo4_raw	1100	servo5_raw	0	servo6_raw	0	servo7_raw	0	servo8_raw	0	port	0	servo9_raw	15905	servo10_raw	59	servo11_raw	53497	servo12_raw	827	servo13_raw	65292	servo14_raw	767	servo15_raw	0	servo16_raw	65024		sig	Len	29
2017-08-28T15:17:46.158	FE	16	0	0	81	1	1	23	mavlink_rc_channels_raw_t	time_boot_ms	1642925	chan1_raw	0	chan2_raw	0	chan3_raw	0	chan4_raw	0	chan5_raw	0	chan6_raw	0	chan7_raw	0	chan8_raw	0	port	0	rssi	0		sig	Len	30
2017-08-28T15:17:46.158	FE	1C	0	0	82	1	1	1E	mavlink_attitude_t	time_boot_ms	1642985	roll	0	06583943	pitch	0	1892049	yaw	-0	5071475	rollspeed	0	006201742	pitchspeed	0	05549772	yawspeed	0	005076327		sig	Len	36
2017-08-28T15:17:46.158	FE	14	0	0	83	1	1	4A	mavlink_vfr_hud_t	airspeed	0	1	groundspeed	0	1	alt	-42	12	climb	0	04	heading	330	throttle	0		sig	Len	28
2017-08-28T15:17:46.205	FE	1C	0	0	84	1	1	1E	mavlink_attitude_t	time_boot_ms	1643105	roll	0	06690139	pitch	0	1890214	yaw	-0	5076836	rollspeed	0	004073303	pitchspeed	-0	006759118	yawspeed	0	008268986		sig	Len	36
2017-08-28T15:17:46.205	FE	14	0	0	85	1	1	4A	mavlink_vfr_hud_t	airspeed	0	11	groundspeed	0	11	alt	-42	11	climb	0	04	heading	330	throttle	0		sig	Len	28
2017-08-28T15:17:46.205	FE	9	0	0	86	1	1	0	mavlink_heartbeat_t	custom_mode	0	type	2	autopilot	3	base_mode	81	system_status	3	mavlink_version	3		sig	Len	17
2017-08-28T15:17:46.345	FE	1C	0	0	87	1	1	1E	mavlink_attitude_t	time_boot_ms	1643226	roll	0	06842955	pitch	0	1894551	yaw	-0	507548	rollspeed	0	01045862	pitchspeed	0	05869038	yawspeed	0	002415778		sig	Len	36
2017-08-28T15:17:46.439	FE	14	0	0	88	1	1	4A	mavlink_vfr_hud_t	airspeed	0	12	groundspeed	0	12	alt	-42	09	climb	0	04	heading	330	throttle	0		sig	Len	28
2017-08-28T15:17:46.439	FE	1F	0	0	89	1	1	1	mavlink_sys_status_t	onboard_control_sensors_present	64559	onboard_control_sensors_enabled	39983	onboard_control_sensors_health	64559	load	625	voltage_battery	0	current_battery	-1	drop_rate_comm	0	errors_comm	0	errors_count1	0	errors_count2	0	errors_count3	0	errors_count4	0	battery_remaining	255		sig	Len	39
2017-08-28T15:17:46.439	FE	4	0	0	8A	1	1	98	mavlink_meminfo_t	brkval	7206	freemem	906	freemem32	0		sig	Len	12
2017-08-28T15:17:46.439	FE	2	0	0	8B	1	1	2A	mavlink_mission_current_t	seq	0		sig	Len	10
2017-08-28T15:17:46.470	FE	1E	0	0	8C	1	1	18	mavlink_gps_raw_int_t	time_usec	1643245000	lat	645874148	lon	-502235371	alt	3610	eph	136	epv	65535	vel	12	cog	35854	fix_type	3	satellites_visible	12		sig	Len	38
2017-08-28T15:17:46.470	FE	1A	0	0	8D	1	1	3E	mavlink_nav_controller_output_t	nav_roll	0	nav_pitch	0	alt_error	0	aspd_error	0	xtrack_error	0	nav_bearing	0	target_bearing	0	wp_dist	0		sig	Len	34
2017-08-28T15:17:46.470	FE	1C	0	0	8E	1	1	1E	mavlink_attitude_t	time_boot_ms	1643365	roll	0	07036114	pitch	0	1891698	yaw	-0	5067752	rollspeed	0	004605412	pitchspeed	0	01718582	yawspeed	0	008268986		sig	Len	36
2017-08-28T15:17:46.501	FE	1C	0	0	8F	1	1	21	mavlink_global_position_int_t	time_boot_ms	1643245	lat	645874151	lon	-502235385	alt	3610	relative_alt	-42080	vx	-2	vy	-11	vz	4	hdg	35854		sig	Len	36
2017-08-28T15:17:46.501	FE	14	0	0	90	1	1	4A	mavlink_vfr_hud_t	airspeed	0	12	groundspeed	0	12	alt	-42	08	climb	0	04	heading	330	throttle	0		sig	Len	28
2017-08-28T15:17:46.501	FE	1A	0	0	91	1	1	1B	mavlink_raw_imu_t	time_usec	1643405827	xacc	165	yacc	-122	zacc	-913	xgyro	7	ygyro	-2	zgyro	9	xmag	263	ymag	-9	zmag	-136		sig	Len	34
2017-08-28T15:17:46.548	FE	E	0	0	92	1	1	1D	mavlink_scaled_pressure_t	time_boot_ms	1643406	press_abs	507	1483	press_diff	2	499961	temperature	2455		sig	Len	22
2017-08-28T15:17:46.548	FE	2A	0	0	93	1	1	96	mavlink_sensor_offsets_t	mag_declination	-0	5025426	raw_press	50714	raw_temp	2455	gyro_cal_x	0	02200007	gyro_cal_y	-0	04698397	gyro_cal_z	0	0002447705	accel_cal_x	0	accel_cal_y	0	accel_cal_z	0	mag_ofs_x	0	mag_ofs_y	0	mag_ofs_z	0		sig	Len	50
2017-08-28T15:17:46.579	FE	1C	0	0	94	1	1	A3	mavlink_ahrs_t	omegaIx	0	005554868	omegaIy	-0	02425754	omegaIz	-0	003521522	accel_weight	1	renorm_val	0	error_rp	0	001234935	error_yaw	0	005760795		sig	Len	36
2017-08-28T15:17:46.579	FE	3	0	0	95	1	1	A5	mavlink_hwstatus_t	Vcc	5214	I2Cerr	0		sig	Len	11
2017-08-28T15:17:46.579	FE	C	0	0	96	1	1	2	mavlink_system_time_t	time_unix_usec	1503926217402000	time_boot_ms	1643427		sig	Len	20
2017-08-28T15:17:46.579	FE	15	0	0	97	1	1	24	mavlink_servo_output_raw_t	time_usec	1643427828	servo1_raw	1100	servo2_raw	1100	servo3_raw	1100	servo4_raw	1100	servo5_raw	0	servo6_raw	0	servo7_raw	0	servo8_raw	0	port	0	servo9_raw	41437	servo10_raw	3386	servo11_raw	48325	servo12_raw	827	servo13_raw	65292	servo14_raw	767	servo15_raw	0	servo16_raw	65024		sig	Len	29
2017-08-28T15:17:46.610	FE	16	0	0	98	1	1	23	mavlink_rc_channels_raw_t	time_boot_ms	1643428	chan1_raw	0	chan2_raw	0	chan3_raw	0	chan4_raw	0	chan5_raw	0	chan6_raw	0	chan7_raw	0	chan8_raw	0	port	0	rssi	0		sig	Len	30
2017-08-28T15:17:46.610	FE	1C	0	0	99	1	1	1E	mavlink_attitude_t	time_boot_ms	1643465	roll	0	07193568	pitch	0	1893523	yaw	-0	5063523	rollspeed	0	006201742	pitchspeed	0	02569958	yawspeed	0	005076327		sig	Len	36
2017-08-28T15:17:46.610	FE	14	0	0	9A	1	1	4A	mavlink_vfr_hud_t	airspeed	0	11	groundspeed	0	11	alt	-42	09	climb	0	04	heading	331	throttle	0		sig	Len	28
2017-08-28T15:17:46.642	FE	1C	0	0	9B	1	1	1E	mavlink_attitude_t	time_boot_ms	1643585	roll	0	07389271	pitch	0	1895936	yaw	-0	5056205	rollspeed	0	01258706	pitchspeed	0	05443351	yawspeed	0	005608437		sig	Len	36
2017-08-28T15:17:46.642	FE	14	0	0	9C	1	1	4A	mavlink_vfr_hud_t	airspeed	0	11	groundspeed	0	11	alt	-42	07	climb	0	04	heading	331	throttle	0		sig	Len	28
2017-08-28T15:17:46.766	FE	1C	0	0	9D	1	1	1E	mavlink_attitude_t	time_boot_ms	1643705	roll	0	07536796	pitch	0	1899462	yaw	-0	5055014	rollspeed	0	005669633	pitchspeed	0	005479407	yawspeed	0	007204766		sig	Len	36
2017-08-28T15:17:46.891	FE	14	0	0	9E	1	1	4A	mavlink_vfr_hud_t	airspeed	0	11	groundspeed	0	11	alt	-42	06	climb	0	04	heading	331	throttle	0		sig	Len	28
2017-08-28T15:17:46.891	FE	1C	0	0	9F	1	1	1E	mavlink_attitude_t	time_boot_ms	1643826	roll	0	07696196	pitch	0	190536	yaw	-0	50579	rollspeed	0	009926513	pitchspeed	0	07199313	yawspeed	0	004012107		sig	Len	36
2017-08-28T15:17:46.891	FE	14	0	0	A0	1	1	4A	mavlink_vfr_hud_t	airspeed	0	12	groundspeed	0	12	alt	-42	04	climb	0	03	heading	331	throttle	0		sig	Len	28
2017-08-28T15:17:46.922	FE	1F	0	0	A1	1	1	1	mavlink_sys_status_t	onboard_control_sensors_present	64559	onboard_control_sensors_enabled	39983	onboard_control_sensors_health	64559	load	631	voltage_battery	0	current_battery	-1	drop_rate_comm	0	errors_comm	0	errors_count1	0	errors_count2	0	errors_count3	0	errors_count4	0	battery_remaining	255		sig	Len	39
2017-08-28T15:17:46.922	FE	4	0	0	A2	1	1	98	mavlink_meminfo_t	brkval	7206	freemem	906	freemem32	0		sig	Len	12
2017-08-28T15:17:46.922	FE	2	0	0	A3	1	1	2A	mavlink_mission_current_t	seq	0		sig	Len	10
2017-08-28T15:17:46.922	FE	1E	0	0	A4	1	1	18	mavlink_gps_raw_int_t	time_usec	1643846000	lat	645874149	lon	-502235387	alt	3580	eph	120	epv	65535	vel	12	cog	35854	fix_type	3	satellites_visible	13		sig	Len	38
2017-08-28T15:17:46.969	FE	1A	0	0	A5	1	1	3E	mavlink_nav_controller_output_t	nav_roll	0	nav_pitch	0	alt_error	0	aspd_error	0	xtrack_error	0	nav_bearing	0	target_bearing	0	wp_dist	0		sig	Len	34
2017-08-28T15:17:46.969	FE	1C	0	0	A6	1	1	21	mavlink_global_position_int_t	time_boot_ms	1643846	lat	645874154	lon	-502235400	alt	3580	relative_alt	-42040	vx	-4	vy	-11	vz	4	hdg	35854		sig	Len	36
2017-08-28T15:17:46.969	FE	1A	0	0	A7	1	1	1B	mavlink_raw_imu_t	time_usec	1643925847	xacc	194	yacc	-55	zacc	-1003	xgyro	2	ygyro	58	zgyro	2	xmag	285	ymag	-7	zmag	-135		sig	Len	34
2017-08-28T15:17:47.000	FE	9	0	0	60	FF	BE	0	mavlink_heartbeat_t	custom_mode	0	type	6	autopilot	8	base_mode	0	system_status	0	mavlink_version	3		sig	Len	17
2017-08-28T15:17:47.000	FE	E	0	0	A8	1	1	1D	mavlink_scaled_pressure_t	time_boot_ms	1643926	press_abs	507	1348	press_diff	2	486445	temperature	2455		sig	Len	22
2017-08-28T15:17:47.000	FE	2A	0	0	A9	1	1	96	mavlink_sensor_offsets_t	mag_declination	-0	5025426	raw_press	50713	raw_temp	2455	gyro_cal_x	0	02200007	gyro_cal_y	-0	04698397	gyro_cal_z	0	0002447705	accel_cal_x	0	accel_cal_y	0	accel_cal_z	0	mag_ofs_x	0	mag_ofs_y	0	mag_ofs_z	0		sig	Len	50
2017-08-28T15:17:47.047	FE	1C	0	0	AA	1	1	A3	mavlink_ahrs_t	omegaIx	0	005554868	omegaIy	-0	02425754	omegaIz	-0	003521522	accel_weight	1	renorm_val	0	error_rp	0	001603595	error_yaw	0	007287222		sig	Len	36
2017-08-28T15:17:47.047	FE	3	0	0	AB	1	1	A5	mavlink_hwstatus_t	Vcc	5190	I2Cerr	0		sig	Len	11
2017-08-28T15:17:47.047	FE	C	0	0	AC	1	1	2	mavlink_system_time_t	time_unix_usec	1503926217921000	time_boot_ms	1643946		sig	Len	20
2017-08-28T15:17:47.047	FE	15	0	0	AD	1	1	24	mavlink_servo_output_raw_t	time_usec	1643946987	servo1_raw	1100	servo2_raw	1100	servo3_raw	1100	servo4_raw	1100	servo5_raw	0	servo6_raw	0	servo7_raw	0	servo8_raw	0	port	0	servo9_raw	53807	servo10_raw	42554	servo11_raw	61129	servo12_raw	827	servo13_raw	65293	servo14_raw	767	servo15_raw	0	servo16_raw	65024		sig	Len	29
2017-08-28T15:17:47.078	FE	16	0	0	AE	1	1	23	mavlink_rc_channels_raw_t	time_boot_ms	1643947	chan1_raw	0	chan2_raw	0	chan3_raw	0	chan4_raw	0	chan5_raw	0	chan6_raw	0	chan7_raw	0	chan8_raw	0	port	0	rssi	0		sig	Len	30
2017-08-28T15:17:47.078	FE	1C	0	0	AF	1	1	1E	mavlink_attitude_t	time_boot_ms	1643965	roll	0	07807411	pitch	0	1905239	yaw	-0	5066748	rollspeed	-0	0007156841	pitchspeed	0	02623169	yawspeed	0	002947888		sig	Len	36
2017-08-28T15:17:47.078	FE	14	0	0	B0	1	1	4A	mavlink_vfr_hud_t	airspeed	0	12	groundspeed	0	12	alt	-42	04	climb	0	04	heading	330	throttle	0		sig	Len	28
2017-08-28T15:17:47.110	FE	1C	0	0	B1	1	1	1E	mavlink_attitude_t	time_boot_ms	1644065	roll	0	07844571	pitch	0	1905345	yaw	-0	5074965	rollspeed	-0	006036781	pitchspeed	0	01133262	yawspeed	0	002415778		sig	Len	36
2017-08-28T15:17:47.110	FE	14	0	0	B2	1	1	4A	mavlink_vfr_hud_t	airspeed	0	12	groundspeed	0	12	alt	-42	03	climb	0	04	heading	330	throttle	0		sig	Len	28
2017-08-28T15:17:47.203	FE	9	0	0	22	33	44	A6	mavlink_radio_t	rxerrors	0	fixed	0	rssi	173	remrssi	170	txbuf	100	noise	50	remnoise	26		sig	Len	17
2017-08-28T15:17:47.203	FE	9	0	0	22	33	44	6D	mavlink_radio_status_t	rxerrors	0	fixed	0	rssi	173	remrssi	170	txbuf	100	noise	50	remnoise	26		sig	Len	17
2017-08-28T15:17:47.344	FE	9	0	0	B3	1	1	0	mavlink_heartbeat_t	custom_mode	0	type	2	autopilot	3	base_mode	81	system_status	3	mavlink_version	3		sig	Len	17
2017-08-28T15:17:47.344	FE	1C	0	0	B4	1	1	1E	mavlink_attitude_t	time_boot_ms	1644186	roll	0	07841779	pitch	0	190978	yaw	-0	5090742	rollspeed	0	0003485344	pitchspeed	0	05656194	yawspeed	0	002415778		sig	Len	36
2017-08-28T15:17:47.344	FE	14	0	0	B5	1	1	4A	mavlink_vfr_hud_t	airspeed	0	12	groundspeed	0	12	alt	-42	02	climb	0	04	heading	330	throttle	0		sig	Len	28
2017-08-28T15:17:47.453	FE	1C	0	0	B6	1	1	1E	mavlink_attitude_t	time_boot_ms	1644305	roll	0	07781111	pitch	0	1911345	yaw	-0	5111464	rollspeed	-0	01082577	pitchspeed	0	01080051	yawspeed	0	004012107		sig	Len	36
2017-08-28T15:17:47.578	FE	14	0	0	B7	1	1	4A	mavlink_vfr_hud_t	airspeed	0	09	groundspeed	0	09	alt	-42	01	climb	0	04	heading	330	throttle	0		sig	Len	28
2017-08-28T15:17:47.578	FE	1F	0	0	B8	1	1	1	mavlink_sys_status_t	onboard_control_sensors_present	64559	onboard_control_sensors_enabled	39983	onboard_control_sensors_health	64559	load	616	voltage_battery	0	current_battery	-1	drop_rate_comm	0	errors_comm	0	errors_count1	0	errors_count2	0	errors_count3	0	errors_count4	0	battery_remaining	255		sig	Len	39
2017-08-28T15:17:47.578	FE	4	0	0	B9	1	1	98	mavlink_meminfo_t	brkval	7206	freemem	906	freemem32	0		sig	Len	12
2017-08-28T15:17:47.578	FE	2	0	0	BA	1	1	2A	mavlink_mission_current_t	seq	0		sig	Len	10
2017-08-28T15:17:47.624	FE	1E	0	0	BB	1	1	18	mavlink_gps_raw_int_t	time_usec	1644246000	lat	645874149	lon	-502235396	alt	3560	eph	120	epv	65535	vel	9	cog	35854	fix_type	3	satellites_visible	13		sig	Len	38
2017-08-28T15:17:47.624	FE	1A	0	0	BC	1	1	3E	mavlink_nav_controller_output_t	nav_roll	0	nav_pitch	0	alt_error	0	aspd_error	0	xtrack_error	0	nav_bearing	0	target_bearing	0	wp_dist	0		sig	Len	34
2017-08-28T15:17:47.624	FE	1C	0	0	BD	1	1	21	mavlink_global_position_int_t	time_boot_ms	1644246	lat	645874155	lon	-502235413	alt	3560	relative_alt	-42010	vx	-1	vy	-9	vz	3	hdg	35854		sig	Len	36
2017-08-28T15:17:47.656	FE	1C	0	0	BE	1	1	1E	mavlink_attitude_t	time_boot_ms	1644426	roll	0	07732509	pitch	0	1915733	yaw	-0	512508	rollspeed	-0	008697331	pitchspeed	0	06720414	yawspeed	-0	0007768802		sig	Len	36
2017-08-28T15:17:47.656	FE	1A	0	0	BF	1	1	1B	mavlink_raw_imu_t	time_usec	1644447182	xacc	178	yacc	-70	zacc	-951	xgyro	-6	ygyro	6	zgyro	3	xmag	285	ymag	-5	zmag	-134		sig	Len	34
2017-08-28T15:17:47.656	FE	E	0	0	C0	1	1	1D	mavlink_scaled_pressure_t	time_boot_ms	1644447	press_abs	507	1204	press_diff	2	47207	temperature	2455		sig	Len	22
2017-08-28T15:17:47.702	FE	2A	0	0	C1	1	1	96	mavlink_sensor_offsets_t	mag_declination	-0	5025426	raw_press	50712	raw_temp	2455	gyro_cal_x	0	02200007	gyro_cal_y	-0	04698397	gyro_cal_z	0	0002447705	accel_cal_x	0	accel_cal_y	0	accel_cal_z	0	mag_ofs_x	0	mag_ofs_y	0	mag_ofs_z	0		sig	Len	50
2017-08-28T15:17:47.702	FE	14	0	0	C2	1	1	4A	mavlink_vfr_hud_t	airspeed	0	12	groundspeed	0	12	alt	-42	climb	0	04	heading	330	throttle	0		sig	Len	28
2017-08-28T15:17:47.734	FE	1C	0	0	C3	1	1	A3	mavlink_ahrs_t	omegaIx	0	005554868	omegaIy	-0	02425754	omegaIz	-0	003521522	accel_weight	1	renorm_val	0	error_rp	0	002287828	error_yaw	0	01727425		sig	Len	36
2017-08-28T15:17:47.734	FE	3	0	0	C4	1	1	A5	mavlink_hwstatus_t	Vcc	5166	I2Cerr	0		sig	Len	11
2017-08-28T15:17:47.734	FE	C	0	0	C5	1	1	2	mavlink_system_time_t	time_unix_usec	1503926218441000	time_boot_ms	1644466		sig	Len	20
2017-08-28T15:17:47.734	FE	15	0	0	C6	1	1	24	mavlink_servo_output_raw_t	time_usec	1644467071	servo1_raw	1100	servo2_raw	1100	servo3_raw	1100	servo4_raw	1100	servo5_raw	0	servo6_raw	0	servo7_raw	0	servo8_raw	0	port	0	servo9_raw	5615	servo10_raw	48443	servo11_raw	36226	servo12_raw	828	servo13_raw	65293	servo14_raw	767	servo15_raw	0	servo16_raw	65024		sig	Len	29
2017-08-28T15:17:47.765	FE	16	0	0	C7	1	1	23	mavlink_rc_channels_raw_t	time_boot_ms	1644486	chan1_raw	0	chan2_raw	0	chan3_raw	0	chan4_raw	0	chan5_raw	0	chan6_raw	0	chan7_raw	0	chan8_raw	0	port	0	rssi	0		sig	Len	30
2017-08-28T15:17:47.765	FE	1C	0	0	C8	1	1	1E	mavlink_attitude_t	time_boot_ms	1644545	roll	0	0766314	pitch	0	1910936	yaw	-0	5137267	rollspeed	-0	01401843	pitchspeed	-0	0003737994	yawspeed	0	005076327		sig	Len	36
2017-08-28T15:17:47.765	FE	14	0	0	C9	1	1	4A	mavlink_vfr_hud_t	airspeed	0	12	groundspeed	0	12	alt	-42	climb	0	04	heading	330	throttle	0		sig	Len	28
2017-08-28T15:17:47.796	FE	1C	0	0	CA	1	1	1E	mavlink_attitude_t	time_boot_ms	1644665	roll	0	07572866	pitch	0	1913192	yaw	-0	5149277	rollspeed	-0	01721109	pitchspeed	0	009204175	yawspeed	0	000819449		sig	Len	36
2017-08-28T15:17:47.796	FE	14	0	0	CB	1	1	4A	mavlink_vfr_hud_t	airspeed	0	11	groundspeed	0	11	alt	-41	99	climb	0	05	heading	330	throttle	0		sig	Len	28
2017-08-28T15:17:47.905	FE	1C	0	0	CC	1	1	1E	mavlink_attitude_t	time_boot_ms	1644786	roll	0	07494356	pitch	0	1913037	yaw	-0	5156084	rollspeed	-0	006568892	pitchspeed	0	05869038	yawspeed	-0	0018411		sig	Len	36
2017-08-28T15:17:48.014	FE	9	0	0	61	FF	BE	0	mavlink_heartbeat_t	custom_mode	0	type	6	autopilot	8	base_mode	0	system_status	0	mavlink_version	3		sig	Len	17
2017-08-28T15:17:48.046	FE	14	0	0	CD	1	1	4A	mavlink_vfr_hud_t	airspeed	0	11	groundspeed	0	11	alt	-41	98	climb	0	05	heading	330	throttle	0		sig	Len	28
2017-08-28T15:17:48.046	FE	1F	0	0	CE	1	1	1	mavlink_sys_status_t	onboard_control_sensors_present	64559	onboard_control_sensors_enabled	39983	onboard_control_sensors_health	64559	load	630	voltage_battery	0	current_battery	-1	drop_rate_comm	0	errors_comm	0	errors_count1	0	errors_count2	0	errors_count3	0	errors_count4	0	battery_remaining	255		sig	Len	39
2017-08-28T15:17:48.046	FE	4	0	0	CF	1	1	98	mavlink_meminfo_t	brkval	7206	freemem	906	freemem32	0		sig	Len	12
2017-08-28T15:17:48.046	FE	2	0	0	D0	1	1	2A	mavlink_mission_current_t	seq	0		sig	Len	10
2017-08-28T15:17:48.077	FE	1E	0	0	D1	1	1	18	mavlink_gps_raw_int_t	time_usec	1644846000	lat	645874146	lon	-502235409	alt	3550	eph	120	epv	65535	vel	15	cog	35854	fix_type	3	satellites_visible	13		sig	Len	38
2017-08-28T15:17:48.077	FE	1A	0	0	D2	1	1	3E	mavlink_nav_controller_output_t	nav_roll	0	nav_pitch	0	alt_error	0	aspd_error	0	xtrack_error	0	nav_bearing	0	target_bearing	0	wp_dist	0		sig	Len	34
2017-08-28T15:17:48.077	FE	1C	0	0	D3	1	1	1E	mavlink_attitude_t	time_boot_ms	1644926	roll	0	07405988	pitch	0	1917695	yaw	-0	5156608	rollspeed	-0	01029366	pitchspeed	0	06241515	yawspeed	-0	0002447705		sig	Len	36
2017-08-28T15:17:48.108	FE	1C	0	0	D4	1	1	21	mavlink_global_position_int_t	time_boot_ms	1644846	lat	645874154	lon	-502235425	alt	3550	relative_alt	-41980	vx	-12	vy	-9	vz	7	hdg	35854		sig	Len	36
2017-08-28T15:17:48.108	FE	14	0	0	D5	1	1	4A	mavlink_vfr_hud_t	airspeed	0	15	groundspeed	0	15	alt	-41	98	climb	0	06	heading	330	throttle	0		sig	Len	28
2017-08-28T15:17:48.108	FE	1A	0	0	D6	1	1	1B	mavlink_raw_imu_t	time_usec	1644966122	xacc	178	yacc	-103	zacc	-944	xgyro	-16	ygyro	7	zgyro	2	xmag	286	ymag	-7	zmag	-135		sig	Len	34
2017-08-28T15:17:48.124	FE	9	0	0	23	33	44	A6	mavlink_radio_t	rxerrors	0	fixed	0	rssi	173	remrssi	170	txbuf	100	noise	49	remnoise	26		sig	Len	17
2017-08-28T15:17:48.124	FE	9	0	0	23	33	44	6D	mavlink_radio_status_t	rxerrors	0	fixed	0	rssi	173	remrssi	170	txbuf	100	noise	49	remnoise	26		sig	Len	17
2017-08-28T15:17:48.155	FE	E	0	0	D7	1	1	1D	mavlink_scaled_pressure_t	time_boot_ms	1644966	press_abs	507	1163	press_diff	2	468008	temperature	2455		sig	Len	22
2017-08-28T15:17:48.248	FE	2A	0	0	D8	1	1	96	mavlink_sensor_offsets_t	mag_declination	-0	5025426	raw_press	50711	raw_temp	2455	gyro_cal_x	0	02200007	gyro_cal_y	-0	04698397	gyro_cal_z	0	0002447705	accel_cal_x	0	accel_cal_y	0	accel_cal_z	0	mag_ofs_x	0	mag_ofs_y	0	mag_ofs_z	0		sig	Len	50
2017-08-28T15:17:48.248	FE	1C	0	0	D9	1	1	A3	mavlink_ahrs_t	omegaIx	0	005554868	omegaIy	-0	02425754	omegaIz	-0	003521522	accel_weight	1	renorm_val	0	error_rp	0	002373463	error_yaw	0	005395204		sig	Len	36
2017-08-28T15:17:48.248	FE	3	0	0	DA	1	1	A5	mavlink_hwstatus_t	Vcc	5190	I2Cerr	0		sig	Len	11
2017-08-28T15:17:48.248	FE	C	0	0	DB	1	1	2	mavlink_system_time_t	time_unix_usec	1503926218961000	time_boot_ms	1644987		sig	Len	20
2017-08-28T15:17:48.248	FE	15	0	0	DC	1	1	24	mavlink_servo_output_raw_t	time_usec	1644988044	servo1_raw	1100	servo2_raw	1100	servo3_raw	1100	servo4_raw	1100	servo5_raw	0	servo6_raw	0	servo7_raw	0	servo8_raw	0	port	0	servo9_raw	7052	servo10_raw	16443	servo11_raw	45258	servo12_raw	827	servo13_raw	65293	servo14_raw	767	servo15_raw	0	servo16_raw	65024		sig	Len	29
2017-08-28T15:17:48.248	FE	16	0	0	DD	1	1	23	mavlink_rc_channels_raw_t	time_boot_ms	1644988	chan1_raw	0	chan2_raw	0	chan3_raw	0	chan4_raw	0	chan5_raw	0	chan6_raw	0	chan7_raw	0	chan8_raw	0	port	0	rssi	0		sig	Len	30
2017-08-28T15:17:48.248	FE	1C	0	0	DE	1	1	1E	mavlink_attitude_t	time_boot_ms	1645026	roll	0	07360927	pitch	0	1917649	yaw	-0	5156109	rollspeed	-0	01082577	pitchspeed	0	06720414	yawspeed	-0	0002447705		sig	Len	36
2017-08-28T15:17:48.248	FE	14	0	0	DF	1	1	4A	mavlink_vfr_hud_t	airspeed	0	17	groundspeed	0	17	alt	-41	96	climb	0	06	heading	330	throttle	0		sig	Len	28
2017-08-28T15:17:48.373	FE	1C	0	0	E0	1	1	1E	mavlink_attitude_t	time_boot_ms	1645145	roll	0	07265881	pitch	0	1911721	yaw	-0	516081	rollspeed	-0	01401843	pitchspeed	0	005479407	yawspeed	0	003479998		sig	Len	36
2017-08-28T15:17:48.498	FE	14	0	0	E1	1	1	4A	mavlink_vfr_hud_t	airspeed	0	17	groundspeed	0	17	alt	-41	96	climb	0	06	heading	330	throttle	0		sig	Len	28
2017-08-28T15:17:48.498	FE	9	0	0	E2	1	1	0	mavlink_heartbeat_t	custom_mode	0	type	2	autopilot	3	base_mode	81	system_status	3	mavlink_version	3		sig	Len	17
2017-08-28T15:17:48.498	FE	1C	0	0	E3	1	1	1E	mavlink_attitude_t	time_boot_ms	1645265	roll	0	07213612	pitch	0	1911379	yaw	-0	5160501	rollspeed	-0	01721109	pitchspeed	-0	005694896	yawspeed	0	001883669		sig	Len	36
2017-08-28T15:17:48.529	FE	14	0	0	E4	1	1	4A	mavlink_vfr_hud_t	airspeed	0	16	groundspeed	0	16	alt	-41	95	climb	0	06	heading	330	throttle	0		sig	Len	28
2017-08-28T15:17:48.529	FE	1C	0	0	E5	1	1	1E	mavlink_attitude_t	time_boot_ms	1645386	roll	0	07175931	pitch	0	1912149	yaw	-0	5159219	rollspeed	-0	006568892	pitchspeed	0	05815827	yawspeed	0	004012107		sig	Len	36
2017-08-28T15:17:48.529	FE	14	0	0	E6	1	1	4A	mavlink_vfr_hud_t	airspeed	0	16	groundspeed	0	16	alt	-41	94	climb	0	05	heading	330	throttle	0		sig	Len	28
2017-08-28T15:17:48.576	FE	1F	0	0	E7	1	1	1	mavlink_sys_status_t	onboard_control_sensors_present	64559	onboard_control_sensors_enabled	39983	onboard_control_sensors_health	64559	load	619	voltage_battery	0	current_battery	-1	drop_rate_comm	0	errors_comm	0	errors_count1	0	errors_count2	0	errors_count3	0	errors_count4	0	battery_remaining	255		sig	Len	39
2017-08-28T15:17:48.576	FE	4	0	0	E8	1	1	98	mavlink_meminfo_t	brkval	7206	freemem	906	freemem32	0		sig	Len	12
2017-08-28T15:17:48.576	FE	2	0	0	E9	1	1	2A	mavlink_mission_current_t	seq	0		sig	Len	10
2017-08-28T15:17:48.576	FE	1E	0	0	EA	1	1	18	mavlink_gps_raw_int_t	time_usec	1645246000	lat	645874143	lon	-502235417	alt	3570	eph	120	epv	65535	vel	16	cog	35854	fix_type	3	satellites_visible	13		sig	Len	38
2017-08-28T15:17:48.607	FE	1A	0	0	EB	1	1	3E	mavlink_nav_controller_output_t	nav_roll	0	nav_pitch	0	alt_error	0	aspd_error	0	xtrack_error	0	nav_bearing	0	target_bearing	0	wp_dist	0		sig	Len	34
2017-08-28T15:17:48.607	FE	1C	0	0	EC	1	1	21	mavlink_global_position_int_t	time_boot_ms	1645446	lat	645874150	lon	-502235436	alt	3560	relative_alt	-41940	vx	-3	vy	-7	vz	6	hdg	35854		sig	Len	36
2017-08-28T15:17:48.654	FE	1A	0	0	ED	1	1	1B	mavlink_raw_imu_t	time_usec	1645486978	xacc	197	yacc	-1	zacc	-1004	xgyro	-3	ygyro	56	zgyro	0	xmag	278	ymag	-8	zmag	-136		sig	Len	34
2017-08-28T15:17:48.654	FE	E	0	0	EE	1	1	1D	mavlink_scaled_pressure_t	time_boot_ms	1645487	press_abs	507	113	press_diff	2	464726	temperature	2456		sig	Len	22
2017-08-28T15:17:48.654	FE	2A	0	0	EF	1	1	96	mavlink_sensor_offsets_t	mag_declination	-0	5025426	raw_press	50711	raw_temp	2456	gyro_cal_x	0	02200007	gyro_cal_y	-0	04698397	gyro_cal_z	0	0002447705	accel_cal_x	0	accel_cal_y	0	accel_cal_z	0	mag_ofs_x	0	mag_ofs_y	0	mag_ofs_z	0		sig	Len	50
2017-08-28T15:17:48.685	FE	1C	0	0	F0	1	1	A3	mavlink_ahrs_t	omegaIx	0	005566065	omegaIy	-0	02424755	omegaIz	-0	003596292	accel_weight	1	renorm_val	0	error_rp	0	002373183	error_yaw	0	006222743		sig	Len	36
2017-08-28T15:17:48.685	FE	3	0	0	F1	1	1	A5	mavlink_hwstatus_t	Vcc	5143	I2Cerr	0		sig	Len	11
2017-08-28T15:17:48.685	FE	C	0	0	F2	1	1	2	mavlink_system_time_t	time_unix_usec	1503926219480000	time_boot_ms	1645506		sig	Len	20
2017-08-28T15:17:48.685	FE	15	0	0	F3	1	1	24	mavlink_servo_output_raw_t	time_usec	1645507589	servo1_raw	1100	servo2_raw	1100	servo3_raw	1100	servo4_raw	1100	servo5_raw	0	servo6_raw	0	servo7_raw	0	servo8_raw	0	port	0	servo9_raw	7047	servo10_raw	9787	servo11_raw	52200	servo12_raw	827	servo13_raw	65293	servo14_raw	767	servo15_raw	0	servo16_raw	65024		sig	Len	29
2017-08-28T15:17:48.732	FE	16	0	0	F4	1	1	23	mavlink_rc_channels_raw_t	time_boot_ms	1645507	chan1_raw	0	chan2_raw	0	chan3_raw	0	chan4_raw	0	chan5_raw	0	chan6_raw	0	chan7_raw	0	chan8_raw	0	port	0	rssi	0		sig	Len	30
2017-08-28T15:17:48.732	FE	1C	0	0	F5	1	1	1E	mavlink_attitude_t	time_boot_ms	1645526	roll	0	07156728	pitch	0	1912052	yaw	-0	515068	rollspeed	-0	00922944	pitchspeed	0	05656194	yawspeed	0	001351559		sig	Len	36
2017-08-28T15:17:48.732	FE	14	0	0	F6	1	1	4A	mavlink_vfr_hud_t	airspeed	0	08	groundspeed	0	08	alt	-41	93	climb	0	06	heading	330	throttle	0		sig	Len	28
2017-08-28T15:17:48.779	FE	1C	0	0	F7	1	1	1E	mavlink_attitude_t	time_boot_ms	1645627	roll	0	07168572	pitch	0	1908494	yaw	-0	5143872	rollspeed	-0	002312014	pitchspeed	0	06188304	yawspeed	0	000819449		sig	Len	36
2017-08-28T15:17:48.779	FE	14	0	0	F8	1	1	4A	mavlink_vfr_hud_t	airspeed	0	13	groundspeed	0	13	alt	-41	92	climb	0	05	heading	330	throttle	0		sig	Len	28
2017-08-28T15:17:48.779	FE	1C	0	0	F9	1	1	1E	mavlink_attitude_t	time_boot_ms	1645746	roll	0	07200479	pitch	0	1900678	yaw	-0	5130919	rollspeed	-0	006036781	pitchspeed	0	01026839	yawspeed	0	004012107		sig	Len	36
2017-08-28T15:17:48.826	FE	14	0	0	FA	1	1	4A	mavlink_vfr_hud_t	airspeed	0	13	groundspeed	0	13	alt	-41	92	climb	0	05	heading	330	throttle	0		sig	Len	28
2017-08-28T15:17:48.950	FE	1C	0	0	FB	1	1	1E	mavlink_attitude_t	time_boot_ms	1645866	roll	0	07242694	pitch	0	1899163	yaw	-0	5121416	rollspeed	-0	008165221	pitchspeed	0	007075738	yawspeed	0	005076327		sig	Len	36
2017-08-28T15:17:48.950	FE	14	0	0	FC	1	1	4A	mavlink_vfr_hud_t	airspeed	0	09	groundspeed	0	09	alt	-41	89	climb	0	05	heading	330	throttle	0		sig	Len	28
2017-08-28T15:17:49.013	FE	9	0	0	62	FF	BE	0	mavlink_heartbeat_t	custom_mode	0	type	6	autopilot	8	base_mode	0	system_status	0	mavlink_version	3		sig	Len	17
2017-08-28T15:17:49.044	FE	9	0	0	24	33	44	A6	mavlink_radio_t	rxerrors	0	fixed	0	rssi	173	remrssi	170	txbuf	100	noise	43	remnoise	27		sig	Len	17
2017-08-28T15:17:49.044	FE	9	0	0	24	33	44	6D	mavlink_radio_status_t	rxerrors	0	fixed	0	rssi	173	remrssi	170	txbuf	100	noise	43	remnoise	27		sig	Len	17
2017-08-28T15:17:49.075	FE	1F	0	0	FD	1	1	1	mavlink_sys_status_t	onboard_control_sensors_present	64559	onboard_control_sensors_enabled	39983	onboard_control_sensors_health	64559	load	618	voltage_battery	0	current_battery	-1	drop_rate_comm	0	errors_comm	0	errors_count1	0	errors_count2	0	errors_count3	0	errors_count4	0	battery_remaining	255		sig	Len	39
2017-08-28T15:17:49.122	FE	4	0	0	FE	1	1	98	mavlink_meminfo_t	brkval	7206	freemem	906	freemem32	0		sig	Len	12
2017-08-28T15:17:49.122	FE	2	0	0	FF	1	1	2A	mavlink_mission_current_t	seq	0		sig	Len	10
2017-08-28T15:17:49.122	FE	1E	0	0	0	1	1	18	mavlink_gps_raw_int_t	time_usec	1645846000	lat	645874143	lon	-502235430	alt	3570	eph	120	epv	65535	vel	9	cog	35854	fix_type	3	satellites_visible	13		sig	Len	38
2017-08-28T15:17:49.122	FE	1A	0	0	1	1	1	3E	mavlink_nav_controller_output_t	nav_roll	0	nav_pitch	0	alt_error	0	aspd_error	0	xtrack_error	0	nav_bearing	0	target_bearing	0	wp_dist	0		sig	Len	34
2017-08-28T15:17:49.153	FE	1C	0	0	2	1	1	21	mavlink_global_position_int_t	time_boot_ms	1645846	lat	645874147	lon	-502235447	alt	3570	relative_alt	-41880	vx	-4	vy	-7	vz	4	hdg	35854		sig	Len	36
2017-08-28T15:17:49.153	FE	1C	0	0	3	1	1	1E	mavlink_attitude_t	time_boot_ms	1645986	roll	0	07289107	pitch	0	1900964	yaw	-0	5114059	rollspeed	0	003009085	pitchspeed	0	04538764	yawspeed	0	005608437		sig	Len	36
2017-08-28T15:17:49.184	FE	1A	0	0	4	1	1	1B	mavlink_raw_imu_t	time_usec	1646006671	xacc	155	yacc	-126	zacc	-923	xgyro	-6	ygyro	6	zgyro	5	xmag	286	ymag	-10	zmag	-135		sig	Len	34
2017-08-28T15:17:49.184	FE	E	0	0	5	1	1	1D	mavlink_scaled_pressure_t	time_boot_ms	1646007	press_abs	507	1184	press_diff	2	470117	temperature	2456		sig	Len	22
2017-08-28T15:17:49.309	FE	2A	0	0	6	1	1	96	mavlink_sensor_offsets_t	mag_declination	-0	5025426	raw_press	50711	raw_temp	2456	gyro_cal_x	0	02200007	gyro_cal_y	-0	04698397	gyro_cal_z	0	0002447705	accel_cal_x	0	accel_cal_y	0	accel_cal_z	0	mag_ofs_x	0	mag_ofs_y	0	mag_ofs_z	0		sig	Len	50
2017-08-28T15:17:49.309	FE	14	0	0	7	1	1	4A	mavlink_vfr_hud_t	airspeed	0	09	groundspeed	0	09	alt	-41	88	climb	0	05	heading	330	throttle	0		sig	Len	28
2017-08-28T15:17:49.340	FE	1C	0	0	8	1	1	A3	mavlink_ahrs_t	omegaIx	0	005566065	omegaIy	-0	02424755	omegaIz	-0	003596292	accel_weight	1	renorm_val	0	error_rp	0	003199282	error_yaw	0	009832824		sig	Len	36
2017-08-28T15:17:49.340	FE	3	0	0	9	1	1	A5	mavlink_hwstatus_t	Vcc	5166	I2Cerr	0		sig	Len	11
2017-08-28T15:17:49.340	FE	C	0	0	A	1	1	2	mavlink_system_time_t	time_unix_usec	1503926220002000	time_boot_ms	1646028		sig	Len	20
2017-08-28T15:17:49.340	FE	15	0	0	B	1	1	24	mavlink_servo_output_raw_t	time_usec	1646028817	servo1_raw	1100	servo2_raw	1100	servo3_raw	1100	servo4_raw	1100	servo5_raw	0	servo6_raw	0	servo7_raw	0	servo8_raw	0	port	0	servo9_raw	20907	servo10_raw	55867	servo11_raw	8473	servo12_raw	828	servo13_raw	65293	servo14_raw	767	servo15_raw	0	servo16_raw	65024		sig	Len	29
2017-08-28T15:17:49.387	FE	16	0	0	C	1	1	23	mavlink_rc_channels_raw_t	time_boot_ms	1646028	chan1_raw	0	chan2_raw	0	chan3_raw	0	chan4_raw	0	chan5_raw	0	chan6_raw	0	chan7_raw	0	chan8_raw	0	port	0	rssi	0		sig	Len	30
2017-08-28T15:17:49.387	FE	1C	0	0	D	1	1	1E	mavlink_attitude_t	time_boot_ms	1646106	roll	0	07333303	pitch	0	1903051	yaw	-0	5104444	rollspeed	0	0003485344	pitchspeed	0	01080051	yawspeed	0	006672656		sig	Len	36
2017-08-28T15:17:49.387	FE	14	0	0	E	1	1	4A	mavlink_vfr_hud_t	airspeed	0	16	groundspeed	0	16	alt	-41	87	climb	0	05	heading	330	throttle	0		sig	Len	28
2017-08-28T15:17:49.387	FE	9	0	0	F	1	1	0	mavlink_heartbeat_t	custom_mode	0	type	2	autopilot	3	base_mode	81	system_status	3	mavlink_version	3		sig	Len	17
2017-08-28T15:17:49.418	FE	1C	0	0	10	1	1	1E	mavlink_attitude_t	time_boot_ms	1646227	roll	0	07389858	pitch	0	1910022	yaw	-0	5101267	rollspeed	0	001944864	pitchspeed	0	05762617	yawspeed	0	000819449		sig	Len	36
2017-08-28T15:17:49.418	FE	14	0	0	11	1	1	4A	mavlink_vfr_hud_t	airspeed	0	11	groundspeed	0	11	alt	-41	87	climb	0	04	heading	330	throttle	0		sig	Len	28
2017-08-28T15:17:49.528	FE	1C	0	0	12	1	1	1E	mavlink_attitude_t	time_boot_ms	1646346	roll	0	07458284	pitch	0	1912126	yaw	-0	5098297	rollspeed	0	0003485344	pitchspeed	0	009736285	yawspeed	0	007736876		sig	Len	36
2017-08-28T15:17:49.652	FE	14	0	0	13	1	1	4A	mavlink_vfr_hud_t	airspeed	0	11	groundspeed	0	11	alt	-41	86	climb	0	04	heading	330	throttle	0		sig	Len	28
2017-08-28T15:17:49.652	FE	1F	0	0	14	1	1	1	mavlink_sys_status_t	onboard_control_sensors_present	64559	onboard_control_sensors_enabled	39983	onboard_control_sensors_health	64559	load	631	voltage_battery	0	current_battery	-1	drop_rate_comm	0	errors_comm	0	errors_count1	0	errors_count2	0	errors_count3	0	errors_count4	0	battery_remaining	255		sig	Len	39
2017-08-28T15:17:49.652	FE	4	0	0	15	1	1	98	mavlink_meminfo_t	brkval	7206	freemem	906	freemem32	0		sig	Len	12
2017-08-28T15:17:49.652	FE	2	0	0	16	1	1	2A	mavlink_mission_current_t	seq	0		sig	Len	10
2017-08-28T15:17:49.699	FE	1E	0	0	17	1	1	18	mavlink_gps_raw_int_t	time_usec	1646446000	lat	645874145	lon	-502235445	alt	3560	eph	120	epv	65535	vel	10	cog	35854	fix_type	3	satellites_visible	13		sig	Len	38
2017-08-28T15:17:49.699	FE	1A	0	0	18	1	1	3E	mavlink_nav_controller_output_t	nav_roll	0	nav_pitch	0	alt_error	0	aspd_error	0	xtrack_error	0	nav_bearing	0	target_bearing	0	wp_dist	0		sig	Len	34
2017-08-28T15:17:49.699	FE	1C	0	0	19	1	1	1E	mavlink_attitude_t	time_boot_ms	1646487	roll	0	07521246	pitch	0	1921093	yaw	-0	5100359	rollspeed	0	003541194	pitchspeed	0	06880046	yawspeed	0	001883669		sig	Len	36
2017-08-28T15:17:49.730	FE	1C	0	0	1A	1	1	21	mavlink_global_position_int_t	time_boot_ms	1646446	lat	645874146	lon	-502235461	alt	3560	relative_alt	-41850	vx	-1	vy	-9	vz	1	hdg	35854		sig	Len	36
2017-08-28T15:17:49.730	FE	14	0	0	1B	1	1	4A	mavlink_vfr_hud_t	airspeed	0	1	groundspeed	0	1	alt	-41	85	climb	0	04	heading	330	throttle	0		sig	Len	28
2017-08-28T15:17:49.730	FE	1A	0	0	1C	1	1	1B	mavlink_raw_imu_t	time_usec	1646526562	xacc	187	yacc	-72	zacc	-1016	xgyro	3	ygyro	53	zgyro	2	xmag	270	ymag	-7	zmag	-134		sig	Len	34
2017-08-28T15:17:49.762	FE	E	0	0	1D	1	1	1D	mavlink_scaled_pressure_t	time_boot_ms	1646526	press_abs	507	1131	press_diff	2	464805	temperature	2454		sig	Len	22
2017-08-28T15:17:49.762	FE	2A	0	0	1E	1	1	96	mavlink_sensor_offsets_t	mag_declination	-0	5025426	raw_press	50711	raw_temp	2454	gyro_cal_x	0	02200007	gyro_cal_y	-0	04698397	gyro_cal_z	0	0002447705	accel_cal_x	0	accel_cal_y	0	accel_cal_z	0	mag_ofs_x	0	mag_ofs_y	0	mag_ofs_z	0		sig	Len	50
2017-08-28T15:17:49.808	FE	1C	0	0	1F	1	1	A3	mavlink_ahrs_t	omegaIx	0	005566065	omegaIy	-0	02424755	omegaIz	-0	003596292	accel_weight	1	renorm_val	0	error_rp	0	002353427	error_yaw	0	004232103		sig	Len	36
2017-08-28T15:17:49.808	FE	3	0	0	20	1	1	A5	mavlink_hwstatus_t	Vcc	5190	I2Cerr	0		sig	Len	11
2017-08-28T15:17:49.808	FE	C	0	0	21	1	1	2	mavlink_system_time_t	time_unix_usec	1503926220521000	time_boot_ms	1646547		sig	Len	20
2017-08-28T15:17:49.808	FE	15	0	0	22	1	1	24	mavlink_servo_output_raw_t	time_usec	1646547979	servo1_raw	1100	servo2_raw	1100	servo3_raw	1100	servo4_raw	1100	servo5_raw	0	servo6_raw	0	servo7_raw	0	servo8_raw	0	port	0	servo9_raw	6715	servo10_raw	29499	servo11_raw	35501	servo12_raw	827	servo13_raw	65293	servo14_raw	767	servo15_raw	0	servo16_raw	65024		sig	Len	29
2017-08-28T15:17:49.840	FE	16	0	0	23	1	1	23	mavlink_rc_channels_raw_t	time_boot_ms	1646548	chan1_raw	0	chan2_raw	0	chan3_raw	0	chan4_raw	0	chan5_raw	0	chan6_raw	0	chan7_raw	0	chan8_raw	0	port	0	rssi	0		sig	Len	30
2017-08-28T15:17:49.840	FE	1C	0	0	24	1	1	1E	mavlink_attitude_t	time_boot_ms	1646587	roll	0	07572205	pitch	0	1925569	yaw	-0	5102423	rollspeed	0	003009085	pitchspeed	0	05709405	yawspeed	0	002947888		sig	Len	36
2017-08-28T15:17:49.840	FE	14	0	0	25	1	1	4A	mavlink_vfr_hud_t	airspeed	0	1	groundspeed	0	1	alt	-41	84	climb	0	04	heading	330	throttle	0		sig	Len	28
2017-08-28T15:17:49.871	FE	1C	0	0	26	1	1	1E	mavlink_attitude_t	time_boot_ms	1646706	roll	0	07609197	pitch	0	1927348	yaw	-0	5106834	rollspeed	-0	002312014	pitchspeed	0	00281886	yawspeed	0	006672656		sig	Len	36
2017-08-28T15:17:49.871	FE	14	0	0	27	1	1	4A	mavlink_vfr_hud_t	airspeed	0	11	groundspeed	0	11	alt	-41	83	climb	0	04	heading	330	throttle	0		sig	Len	28
2017-08-28T15:17:49.980	FE	1C	0	0	28	1	1	1E	mavlink_attitude_t	time_boot_ms	1646827	roll	0	07670741	pitch	0	1931567	yaw	-0	5105382	rollspeed	0	0008806456	pitchspeed	0	0597546	yawspeed	0	003479998		sig	Len	36
2017-08-28T15:17:50.011	FE	9	0	0	63	FF	BE	0	mavlink_heartbeat_t	custom_mode	0	type	6	autopilot	8	base_mode	0	system_status	0	mavlink_version	3		sig	Len	17
2017-08-28T15:17:50.120	FE	14	0	0	29	1	1	4A	mavlink_vfr_hud_t	airspeed	0	11	groundspeed	0	11	alt	-41	83	climb	0	04	heading	330	throttle	0		sig	Len	28
2017-08-28T15:17:50.120	FE	1C	0	0	2A	1	1	1E	mavlink_attitude_t	time_boot_ms	1646946	roll	0	07724956	pitch	0	1926077	yaw	-0	5102221	rollspeed	-0	004440453	pitchspeed	0	01452527	yawspeed	0	004012107		sig	Len	36
2017-08-28T15:17:50.120	FE	14	0	0	2B	1	1	4A	mavlink_vfr_hud_t	airspeed	0	11	groundspeed	0	11	alt	-41	82	climb	0	04	heading	330	throttle	0		sig	Len	28
2017-08-28T15:17:50.152	FE	1F	0	0	2C	1	1	1	mavlink_sys_status_t	onboard_control_sensors_present	64559	onboard_control_sensors_enabled	39983	onboard_control_sensors_health	64559	load	619	voltage_battery	0	current_battery	-1	drop_rate_comm	0	errors_comm	0	errors_count1	0	errors_count2	0	errors_count3	0	errors_count4	0	battery_remaining	255		sig	Len	39
2017-08-28T15:17:50.152	FE	4	0	0	2D	1	1	98	mavlink_meminfo_t	brkval	7206	freemem	906	freemem32	0		sig	Len	12
2017-08-28T15:17:50.152	FE	2	0	0	2E	1	1	2A	mavlink_mission_current_t	seq	0		sig	Len	10
2017-08-28T15:17:50.152	FE	1E	0	0	2F	1	1	18	mavlink_gps_raw_int_t	time_usec	1646847000	lat	645874145	lon	-502235455	alt	3530	eph	120	epv	65535	vel	11	cog	35854	fix_type	3	satellites_visible	13		sig	Len	38
2017-08-28T15:17:50.183	FE	1A	0	0	30	1	1	3E	mavlink_nav_controller_output_t	nav_roll	0	nav_pitch	0	alt_error	0	aspd_error	0	xtrack_error	0	nav_bearing	0	target_bearing	0	wp_dist	0		sig	Len	34
2017-08-28T15:17:50.183	FE	1C	0	0	31	1	1	21	mavlink_global_position_int_t	time_boot_ms	1646847	lat	645874145	lon	-502235472	alt	3530	relative_alt	-41820	vx	-3	vy	-11	vz	2	hdg	35854		sig	Len	36
2017-08-28T15:17:50.183	FE	1A	0	0	32	1	1	1B	mavlink_raw_imu_t	time_usec	1647048207	xacc	200	yacc	-56	zacc	-970	xgyro	-1	ygyro	7	zgyro	5	xmag	286	ymag	-5	zmag	-138		sig	Len	34
2017-08-28T15:17:50.198	FE	9	0	0	25	33	44	A6	mavlink_radio_t	rxerrors	0	fixed	0	rssi	173	remrssi	169	txbuf	100	noise	49	remnoise	26		sig	Len	17
2017-08-28T15:17:50.198	FE	9	0	0	25	33	44	6D	mavlink_radio_status_t	rxerrors	0	fixed	0	rssi	173	remrssi	169	txbuf	100	noise	49	remnoise	26		sig	Len	17
2017-08-28T15:17:50.230	FE	E	0	0	33	1	1	1D	mavlink_scaled_pressure_t	time_boot_ms	1647048	press_abs	507	1167	press_diff	2	468398	temperature	2456		sig	Len	22
2017-08-28T15:17:50.292	FE	2A	0	0	34	1	1	96	mavlink_sensor_offsets_t	mag_declination	-0	5025426	raw_press	50711	raw_temp	2456	gyro_cal_x	0	02200007	gyro_cal_y	-0	04698397	gyro_cal_z	0	0002447705	accel_cal_x	0	accel_cal_y	0	accel_cal_z	0	mag_ofs_x	0	mag_ofs_y	0	mag_ofs_z	0		sig	Len	50
2017-08-28T15:17:50.292	FE	1C	0	0	35	1	1	A3	mavlink_ahrs_t	omegaIx	0	005566065	omegaIy	-0	02424755	omegaIz	-0	003596292	accel_weight	1	renorm_val	0	error_rp	0	002351218	error_yaw	0	007265127		sig	Len	36
2017-08-28T15:17:50.292	FE	3	0	0	36	1	1	A5	mavlink_hwstatus_t	Vcc	5190	I2Cerr	0		sig	Len	11
2017-08-28T15:17:50.292	FE	C	0	0	37	1	1	2	mavlink_system_time_t	time_unix_usec	1503926221041000	time_boot_ms	1647067		sig	Len	20
2017-08-28T15:17:50.292	FE	15	0	0	38	1	1	24	mavlink_servo_output_raw_t	time_usec	1647067974	servo1_raw	1100	servo2_raw	1100	servo3_raw	1100	servo4_raw	1100	servo5_raw	0	servo6_raw	0	servo7_raw	0	servo8_raw	0	port	0	servo9_raw	6678	servo10_raw	19771	servo11_raw	60944	servo12_raw	827	servo13_raw	65293	servo14_raw	767	servo15_raw	0	servo16_raw	65024		sig	Len	29
2017-08-28T15:17:50.292	FE	16	0	0	39	1	1	23	mavlink_rc_channels_raw_t	time_boot_ms	1647068	chan1_raw	0	chan2_raw	0	chan3_raw	0	chan4_raw	0	chan5_raw	0	chan6_raw	0	chan7_raw	0	chan8_raw	0	port	0	rssi	0		sig	Len	30
2017-08-28T15:17:50.323	FE	6	0	0	64	FF	BE	42	mavlink_request_data_stream_t	req_message_rate	2	target_system	1	target_component	1	req_stream_id	2	start_stop	1		sig	Len	14
2017-08-28T15:17:50.323	FE	6	0	0	65	FF	BE	42	mavlink_request_data_stream_t	req_message_rate	2	target_system	1	target_component	1	req_stream_id	2	start_stop	1		sig	Len	14
2017-08-28T15:17:50.323	FE	6	0	0	66	FF	BE	42	mavlink_request_data_stream_t	req_message_rate	2	target_system	1	target_component	1	req_stream_id	6	start_stop	1		sig	Len	14
2017-08-28T15:17:50.323	FE	6	0	0	67	FF	BE	42	mavlink_request_data_stream_t	req_message_rate	2	target_system	1	target_component	1	req_stream_id	6	start_stop	1		sig	Len	14
2017-08-28T15:17:50.323	FE	6	0	0	68	FF	BE	42	mavlink_request_data_stream_t	req_message_rate	10	target_system	1	target_component	1	req_stream_id	11	start_stop	1		sig	Len	14
2017-08-28T15:17:50.323	FE	6	0	0	69	FF	BE	42	mavlink_request_data_stream_t	req_message_rate	10	target_system	1	target_component	1	req_stream_id	11	start_stop	1		sig	Len	14
2017-08-28T15:17:50.323	FE	6	0	0	6A	FF	BE	42	mavlink_request_data_stream_t	req_message_rate	2	target_system	1	target_component	1	req_stream_id	12	start_stop	1		sig	Len	14
2017-08-28T15:17:50.323	FE	6	0	0	6B	FF	BE	42	mavlink_request_data_stream_t	req_message_rate	2	target_system	1	target_component	1	req_stream_id	12	start_stop	1		sig	Len	14
2017-08-28T15:17:50.323	FE	6	0	0	6C	FF	BE	42	mavlink_request_data_stream_t	req_message_rate	2	target_system	1	target_component	1	req_stream_id	1	start_stop	1		sig	Len	14
2017-08-28T15:17:50.323	FE	6	0	0	6D	FF	BE	42	mavlink_request_data_stream_t	req_message_rate	2	target_system	1	target_component	1	req_stream_id	1	start_stop	1		sig	Len	14
2017-08-28T15:17:50.323	FE	6	0	0	6E	FF	BE	42	mavlink_request_data_stream_t	req_message_rate	2	target_system	1	target_component	1	req_stream_id	3	start_stop	1		sig	Len	14
2017-08-28T15:17:50.323	FE	6	0	0	6F	FF	BE	42	mavlink_request_data_stream_t	req_message_rate	2	target_system	1	target_component	1	req_stream_id	3	start_stop	1		sig	Len	14
2017-08-28T15:17:50.339	FE	1C	0	0	3A	1	1	1E	mavlink_attitude_t	time_boot_ms	1647087	roll	0	07756671	pitch	0	1927845	yaw	-0	5111844	rollspeed	0	003009085	pitchspeed	0	0597546	yawspeed	0	001351559		sig	Len	36
2017-08-28T15:17:50.339	FE	14	0	0	3B	1	1	4A	mavlink_vfr_hud_t	airspeed	0	09	groundspeed	0	09	alt	-41	82	climb	0	05	heading	330	throttle	0		sig	Len	28
2017-08-28T15:17:50.339	FE	9	0	0	3C	1	1	0	mavlink_heartbeat_t	custom_mode	0	type	2	autopilot	3	base_mode	81	system_status	3	mavlink_version	3		sig	Len	17
2017-08-28T15:17:50.526	FE	1C	0	0	3D	1	1	1E	mavlink_attitude_t	time_boot_ms	1647187	roll	0	07796937	pitch	0	1925655	yaw	-0	5108301	rollspeed	0	0008806456	pitchspeed	0	0597546	yawspeed	0	003479998		sig	Len	36
2017-08-28T15:17:50.573	FE	14	0	0	3E	1	1	4A	mavlink_vfr_hud_t	airspeed	0	09	groundspeed	0	09	alt	-41	81	climb	0	05	heading	330	throttle	0		sig	Len	28
2017-08-28T15:17:50.573	FE	1C	0	0	3F	1	1	1E	mavlink_attitude_t	time_boot_ms	1647306	roll	0	07825823	pitch	0	1922707	yaw	-0	5110962	rollspeed	-0	006568892	pitchspeed	-0	009951774	yawspeed	0	004544217		sig	Len	36
2017-08-28T15:17:50.573	FE	14	0	0	40	1	1	4A	mavlink_vfr_hud_t	airspeed	0	1	groundspeed	0	1	alt	-41	8	climb	0	06	heading	330	throttle	0		sig	Len	28
2017-08-28T15:17:50.620	FE	1C	0	0	41	1	1	1E	mavlink_attitude_t	time_boot_ms	1647427	roll	0	07879736	pitch	0	1929191	yaw	-0	5114674	rollspeed	-0	0001835749	pitchspeed	0	04645186	yawspeed	0	004012107		sig	Len	36
2017-08-28T15:17:50.620	FE	14	0	0	42	1	1	4A	mavlink_vfr_hud_t	airspeed	0	14	groundspeed	0	14	alt	-41	79	climb	0	06	heading	330	throttle	0		sig	Len	28
2017-08-28T15:17:50.620	FE	1F	0	0	43	1	1	1	mavlink_sys_status_t	onboard_control_sensors_present	64559	onboard_control_sensors_enabled	39983	onboard_control_sensors_health	64559	load	629	voltage_battery	0	current_battery	-1	drop_rate_comm	0	errors_comm	0	errors_count1	0	errors_count2	0	errors_count3	0	errors_count4	0	battery_remaining	255		sig	Len	39
2017-08-28T15:17:50.620	FE	4	0	0	44	1	1	98	mavlink_meminfo_t	brkval	7206	freemem	906	freemem32	0		sig	Len	12
2017-08-28T15:17:50.620	FE	2	0	0	45	1	1	2A	mavlink_mission_current_t	seq	0		sig	Len	10
2017-08-28T15:17:50.620	FE	1E	0	0	46	1	1	18	mavlink_gps_raw_int_t	time_usec	1647447000	lat	645874146	lon	-502235471	alt	3520	eph	120	epv	65535	vel	14	cog	35854	fix_type	3	satellites_visible	13		sig	Len	38
2017-08-28T15:17:50.620	FE	1A	0	0	47	1	1	3E	mavlink_nav_controller_output_t	nav_roll	0	nav_pitch	0	alt_error	0	aspd_error	0	xtrack_error	0	nav_bearing	0	target_bearing	0	wp_dist	0		sig	Len	34
2017-08-28T15:17:50.682	FE	1C	0	0	48	1	1	21	mavlink_global_position_int_t	time_boot_ms	1647447	lat	645874142	lon	-502235482	alt	3520	relative_alt	-41790	vx	0	vy	-14	vz	4	hdg	35854		sig	Len	36
2017-08-28T15:17:50.682	FE	1C	0	0	49	1	1	1E	mavlink_attitude_t	time_boot_ms	1647546	roll	0	07856531	pitch	0	1925824	yaw	-0	5127686	rollspeed	-0	001779903	pitchspeed	0	01026839	yawspeed	0	005076327		sig	Len	36
2017-08-28T15:17:50.729	FE	1A	0	0	4A	1	1	1B	mavlink_raw_imu_t	time_usec	1647567105	xacc	176	yacc	-120	zacc	-939	xgyro	-7	ygyro	3	zgyro	3	xmag	278	ymag	-6	zmag	-134		sig	Len	34
2017-08-28T15:17:50.729	FE	E	0	0	4B	1	1	1D	mavlink_scaled_pressure_t	time_boot_ms	1647567	press_abs	507	1136	press_diff	2	465273	temperature	2455		sig	Len	22
2017-08-28T15:17:50.729	FE	2A	0	0	4C	1	1	96	mavlink_sensor_offsets_t	mag_declination	-0	5025426	raw_press	50711	raw_temp	2455	gyro_cal_x	0	02200007	gyro_cal_y	-0	04698397	gyro_cal_z	0	0002447705	accel_cal_x	0	accel_cal_y	0	accel_cal_z	0	mag_ofs_x	0	mag_ofs_y	0	mag_ofs_z	0		sig	Len	50
2017-08-28T15:17:50.760	FE	14	0	0	4D	1	1	4A	mavlink_vfr_hud_t	airspeed	0	14	groundspeed	0	14	alt	-41	78	climb	0	06	heading	330	throttle	0		sig	Len	28
2017-08-28T15:17:50.760	FE	1C	0	0	4E	1	1	A3	mavlink_ahrs_t	omegaIx	0	005566065	omegaIy	-0	02424755	omegaIz	-0	003596292	accel_weight	1	renorm_val	0	error_rp	0	004969447	error_yaw	0	01011956		sig	Len	36
2017-08-28T15:17:50.760	FE	3	0	0	4F	1	1	A5	mavlink_hwstatus_t	Vcc	5166	I2Cerr	0		sig	Len	11
2017-08-28T15:17:50.760	FE	C	0	0	50	1	1	2	mavlink_system_time_t	time_unix_usec	1503926221562000	time_boot_ms	1647588		sig	Len	20
2017-08-28T15:17:50.807	FE	15	0	0	51	1	1	24	mavlink_servo_output_raw_t	time_usec	1647589019	servo1_raw	1100	servo2_raw	1100	servo3_raw	1100	servo4_raw	1100	servo5_raw	0	servo6_raw	0	servo7_raw	0	servo8_raw	0	port	0	servo9_raw	41686	servo10_raw	34107	servo11_raw	9676	servo12_raw	828	servo13_raw	65293	servo14_raw	767	servo15_raw	0	servo16_raw	65024		sig	Len	29
2017-08-28T15:17:50.807	FE	16	0	0	52	1	1	23	mavlink_rc_channels_raw_t	time_boot_ms	1647589	chan1_raw	0	chan2_raw	0	chan3_raw	0	chan4_raw	0	chan5_raw	0	chan6_raw	0	chan7_raw	0	chan8_raw	0	port	0	rssi	0		sig	Len	30
2017-08-28T15:17:50.807	FE	1C	0	0	53	1	1	1E	mavlink_attitude_t	time_boot_ms	1647666	roll	0	07816046	pitch	0	1928258	yaw	-0	5142289	rollspeed	-0	008165221	pitchspeed	0	003350969	yawspeed	0	002947888		sig	Len	36
2017-08-28T15:17:50.838	FE	14	0	0	54	1	1	4A	mavlink_vfr_hud_t	airspeed	0	11	groundspeed	0	11	alt	-41	78	climb	0	06	heading	330	throttle	0		sig	Len	28
2017-08-28T15:17:50.838	FE	1C	0	0	55	1	1	1E	mavlink_attitude_t	time_boot_ms	1647787	roll	0	0783781	pitch	0	1929376	yaw	-0	5149441	rollspeed	0	001944864	pitchspeed	0	05230507	yawspeed	0	004012107		sig	Len	36
2017-08-28T15:17:50.838	FE	14	0	0	56	1	1	4A	mavlink_vfr_hud_t	airspeed	0	11	groundspeed	0	11	alt	-41	79	climb	0	06	heading	330	throttle	0		sig	Len	28
2017-08-28T15:17:50.900	FE	1C	0	0	57	1	1	1E	mavlink_attitude_t	time_boot_ms	1647906	roll	0	07838574	pitch	0	1927428	yaw	-0	5157863	rollspeed	-0	00976155	pitchspeed	0	00281886	yawspeed	0	004012107		sig	Len	36
2017-08-28T15:17:51.010	FE	9	0	0	70	FF	BE	0	mavlink_heartbeat_t	custom_mode	0	type	6	autopilot	8	base_mode	0	system_status	0	mavlink_version	3		sig	Len	17
2017-08-28T15:17:51.041	FE	14	0	0	58	1	1	4A	mavlink_vfr_hud_t	airspeed	0	12	groundspeed	0	12	alt	-41	77	climb	0	07	heading	330	throttle	0		sig	Len	28
2017-08-28T15:17:51.041	FE	1F	0	0	59	1	1	1	mavlink_sys_status_t	onboard_control_sensors_present	64559	onboard_control_sensors_enabled	39983	onboard_control_sensors_health	64559	load	624	voltage_battery	0	current_battery	-1	drop_rate_comm	0	errors_comm	0	errors_count1	0	errors_count2	0	errors_count3	0	errors_count4	0	battery_remaining	255		sig	Len	39
2017-08-28T15:17:51.041	FE	4	0	0	5A	1	1	98	mavlink_meminfo_t	brkval	7206	freemem	906	freemem32	0		sig	Len	12
2017-08-28T15:17:51.041	FE	2	0	0	5B	1	1	2A	mavlink_mission_current_t	seq	0		sig	Len	10
2017-08-28T15:17:51.088	FE	1E	0	0	5C	1	1	18	mavlink_gps_raw_int_t	time_usec	1647847000	lat	645874149	lon	-502235483	alt	3510	eph	120	epv	65535	vel	12	cog	35854	fix_type	3	satellites_visible	13		sig	Len	38
2017-08-28T15:17:51.088	FE	1A	0	0	5D	1	1	3E	mavlink_nav_controller_output_t	nav_roll	0	nav_pitch	0	alt_error	0	aspd_error	0	xtrack_error	0	nav_bearing	0	target_bearing	0	wp_dist	0		sig	Len	34
2017-08-28T15:17:51.088	FE	1C	0	0	5E	1	1	1E	mavlink_attitude_t	time_boot_ms	1648048	roll	0	07828872	pitch	0	1920601	yaw	-0	5171261	rollspeed	-0	008165221	pitchspeed	-0	001438018	yawspeed	0	006672656		sig	Len	36
2017-08-28T15:17:51.103	FE	1C	0	0	5F	1	1	21	mavlink_global_position_int_t	time_boot_ms	1648047	lat	645874143	lon	-502235495	alt	3500	relative_alt	-41750	vx	-3	vy	-9	vz	4	hdg	35854		sig	Len	36
2017-08-28T15:17:51.103	FE	14	0	0	60	1	1	4A	mavlink_vfr_hud_t	airspeed	0	1	groundspeed	0	1	alt	-41	75	climb	0	07	heading	330	throttle	0		sig	Len	28
2017-08-28T15:17:51.103	FE	1A	0	0	61	1	1	1B	mavlink_raw_imu_t	time_usec	1648087760	xacc	199	yacc	-11	zacc	-1003	xgyro	-2	ygyro	69	zgyro	0	xmag	286	ymag	-3	zmag	-133		sig	Len	34
2017-08-28T15:17:51.119	FE	9	0	0	26	33	44	A6	mavlink_radio_t	rxerrors	0	fixed	0	rssi	173	remrssi	169	txbuf	100	noise	50	remnoise	28		sig	Len	17
2017-08-28T15:17:51.119	FE	9	0	0	26	33	44	6D	mavlink_radio_status_t	rxerrors	0	fixed	0	rssi	173	remrssi	169	txbuf	100	noise	50	remnoise	28		sig	Len	17
2017-08-28T15:17:51.150	FE	E	0	0	62	1	1	1D	mavlink_scaled_pressure_t	time_boot_ms	1648088	press_abs	507	1104	press_diff	2	462148	temperature	2457		sig	Len	22
2017-08-28T15:17:51.212	FE	2A	0	0	63	1	1	96	mavlink_sensor_offsets_t	mag_declination	-0	5025426	raw_press	50711	raw_temp	2457	gyro_cal_x	0	02200007	gyro_cal_y	-0	04698397	gyro_cal_z	0	0002447705	accel_cal_x	0	accel_cal_y	0	accel_cal_z	0	mag_ofs_x	0	mag_ofs_y	0	mag_ofs_z	0		sig	Len	50
2017-08-28T15:17:51.212	FE	1C	0	0	64	1	1	A3	mavlink_ahrs_t	omegaIx	0	005566065	omegaIy	-0	02424755	omegaIz	-0	003596292	accel_weight	1	renorm_val	0	error_rp	0	002500631	error_yaw	0	01217757		sig	Len	36
2017-08-28T15:17:51.212	FE	3	0	0	65	1	1	A5	mavlink_hwstatus_t	Vcc	5096	I2Cerr	0		sig	Len	11
2017-08-28T15:17:51.212	FE	C	0	0	66	1	1	2	mavlink_system_time_t	time_unix_usec	1503926222080000	time_boot_ms	1648107		sig	Len	20
2017-08-28T15:17:51.212	FE	15	0	0	67	1	1	24	mavlink_servo_output_raw_t	time_usec	1648108571	servo1_raw	1100	servo2_raw	1100	servo3_raw	1100	servo4_raw	1100	servo5_raw	0	servo6_raw	0	servo7_raw	0	servo8_raw	0	port	0	servo9_raw	9185	servo10_raw	29499	servo11_raw	18308	servo12_raw	828	servo13_raw	65293	servo14_raw	767	servo15_raw	0	servo16_raw	65024		sig	Len	29
2017-08-28T15:17:51.212	FE	16	0	0	68	1	1	23	mavlink_rc_channels_raw_t	time_boot_ms	1648108	chan1_raw	0	chan2_raw	0	chan3_raw	0	chan4_raw	0	chan5_raw	0	chan6_raw	0	chan7_raw	0	chan8_raw	0	port	0	rssi	0		sig	Len	30
2017-08-28T15:17:51.259	FE	1C	0	0	69	1	1	1E	mavlink_attitude_t	time_boot_ms	1648146	roll	0	07813301	pitch	0	1917465	yaw	-0	5182347	rollspeed	-0	00976155	pitchspeed	0	001754638	yawspeed	0	005076327		sig	Len	36
2017-08-28T15:17:51.259	FE	14	0	0	6A	1	1	4A	mavlink_vfr_hud_t	airspeed	0	1	groundspeed	0	1	alt	-41	74	climb	0	07	heading	330	throttle	0		sig	Len	28
2017-08-28T15:17:51.259	FE	9	0	0	6B	1	1	0	mavlink_heartbeat_t	custom_mode	0	type	2	autopilot	3	base_mode	81	system_status	3	mavlink_version	3		sig	Len	17
2017-08-28T15:17:51.368	FE	1C	0	0	6C	1	1	1E	mavlink_attitude_t	time_boot_ms	1648267	roll	0	07796825	pitch	0	191527	yaw	-0	5187945	rollspeed	-0	01614687	pitchspeed	0	01026839	yawspeed	0	005076327		sig	Len	36
2017-08-28T15:17:51.368	FE	14	0	0	6D	1	1	4A	mavlink_vfr_hud_t	airspeed	0	1	groundspeed	0	1	alt	-41	72	climb	0	07	heading	330	throttle	0		sig	Len	28
2017-08-28T15:17:51.493	FE	1C	0	0	6E	1	1	1E	mavlink_attitude_t	time_boot_ms	1648387	roll	0	07807268	pitch	0	1913746	yaw	-0	5193197	rollspeed	-0	0007156841	pitchspeed	0	05177296	yawspeed	0	002947888		sig	Len	36
2017-08-28T15:17:51.493	FE	14	0	0	6F	1	1	4A	mavlink_vfr_hud_t	airspeed	0	1	groundspeed	0	1	alt	-41	7	climb	0	07	heading	330	throttle	0		sig	Len	28
2017-08-28T15:17:51.602	FE	1C	0	0	70	1	1	1E	mavlink_attitude_t	time_boot_ms	1648507	roll	0	07815148	pitch	0	1912131	yaw	-0	519387	rollspeed	-0	007633111	pitchspeed	-0	01208021	yawspeed	0	008268986		sig	Len	36
2017-08-28T15:17:51.727	FE	14	0	0	71	1	1	4A	mavlink_vfr_hud_t	airspeed	0	12	groundspeed	0	12	alt	-41	69	climb	0	07	heading	330	throttle	0		sig	Len	28
2017-08-28T15:17:51.727	FE	1F	0	0	72	1	1	1	mavlink_sys_status_t	onboard_control_sensors_present	64559	onboard_control_sensors_enabled	39983	onboard_control_sensors_health	64559	load	622	voltage_battery	0	current_battery	-1	drop_rate_comm	0	errors_comm	0	errors_count1	0	errors_count2	0	errors_count3	0	errors_count4	0	battery_remaining	255		sig	Len	39
2017-08-28T15:17:51.727	FE	4	0	0	73	1	1	98	mavlink_meminfo_t	brkval	7206	freemem	906	freemem32	0		sig	Len	12
2017-08-28T15:17:51.727	FE	2	0	0	74	1	1	2A	mavlink_mission_current_t	seq	0		sig	Len	10
2017-08-28T15:17:51.774	FE	1E	0	0	75	1	1	18	mavlink_gps_raw_int_t	time_usec	1648447000	lat	645874154	lon	-502235502	alt	3510	eph	120	epv	65535	vel	12	cog	35854	fix_type	3	satellites_visible	13		sig	Len	38
2017-08-28T15:17:51.774	FE	1A	0	0	76	1	1	3E	mavlink_nav_controller_output_t	nav_roll	0	nav_pitch	0	alt_error	0	aspd_error	0	xtrack_error	0	nav_bearing	0	target_bearing	0	wp_dist	0		sig	Len	34
2017-08-28T15:17:51.774	FE	1C	0	0	77	1	1	21	mavlink_global_position_int_t	time_boot_ms	1648447	lat	645874144	lon	-502235510	alt	3510	relative_alt	-41680	vx	-4	vy	-11	vz	2	hdg	35854		sig	Len	36
2017-08-28T15:17:51.805	FE	1A	0	0	78	1	1	1B	mavlink_raw_imu_t	time_usec	1648607733	xacc	168	yacc	-122	zacc	-916	xgyro	-5	ygyro	7	zgyro	5	xmag	286	ymag	-7	zmag	-137		sig	Len	34
2017-08-28T15:17:51.805	FE	E	0	0	79	1	1	1D	mavlink_scaled_pressure_t	time_boot_ms	1648608	press_abs	507	1027	press_diff	2	454414	temperature	2456		sig	Len	22
2017-08-28T15:17:51.805	FE	2A	0	0	7A	1	1	96	mavlink_sensor_offsets_t	mag_declination	-0	5025426	raw_press	50710	raw_temp	2456	gyro_cal_x	0	02200007	gyro_cal_y	-0	04698397	gyro_cal_z	0	0002447705	accel_cal_x	0	accel_cal_y	0	accel_cal_z	0	mag_ofs_x	0	mag_ofs_y	0	mag_ofs_z	0		sig	Len	50
2017-08-28T15:17:51.836	FE	1C	0	0	7B	1	1	A3	mavlink_ahrs_t	omegaIx	0	005566065	omegaIy	-0	02424755	omegaIz	-0	003596292	accel_weight	1	renorm_val	0	error_rp	0	00564996	error_yaw	0	004697097		sig	Len	36
2017-08-28T15:17:51.836	FE	3	0	0	7C	1	1	A5	mavlink_hwstatus_t	Vcc	5190	I2Cerr	0		sig	Len	11
2017-08-28T15:17:51.836	FE	C	0	0	7D	1	1	2	mavlink_system_time_t	time_unix_usec	1503926222601000	time_boot_ms	1648628		sig	Len	20
2017-08-28T15:17:51.961	FE	15	0	0	7E	1	1	24	mavlink_servo_output_raw_t	time_usec	1648629624	servo1_raw	1100	servo2_raw	1100	servo3_raw	1100	servo4_raw	1100	servo5_raw	0	servo6_raw	0	servo7_raw	0	servo8_raw	0	port	0	servo9_raw	47395	servo10_raw	6715	servo11_raw	39402	servo12_raw	827	servo13_raw	65293	servo14_raw	767	servo15_raw	0	servo16_raw	65024		sig	Len	29
2017-08-28T15:17:51.961	FE	16	0	0	7F	1	1	23	mavlink_rc_channels_raw_t	time_boot_ms	1648629	chan1_raw	0	chan2_raw	0	chan3_raw	0	chan4_raw	0	chan5_raw	0	chan6_raw	0	chan7_raw	0	chan8_raw	0	port	0	rssi	0		sig	Len	30
2017-08-28T15:17:51.961	FE	1C	0	0	80	1	1	1E	mavlink_attitude_t	time_boot_ms	1648648	roll	0	07786618	pitch	0	1914249	yaw	-0	5193428	rollspeed	-0	003908344	pitchspeed	0	008139957	yawspeed	0	003479998		sig	Len	36
2017-08-28T15:17:51.992	FE	14	0	0	81	1	1	4A	mavlink_vfr_hud_t	airspeed	0	09	groundspeed	0	09	alt	-41	67	climb	0	06	heading	330	throttle	0		sig	Len	28
2017-08-28T15:17:51.992	FE	1C	0	0	82	1	1	1E	mavlink_attitude_t	time_boot_ms	1648747	roll	0	07807998	pitch	0	1915724	yaw	-0	5194709	rollspeed	-0	002844123	pitchspeed	-0	0003737994	yawspeed	0	006672656		sig	Len	36
2017-08-28T15:17:51.992	FE	14	0	0	83	1	1	4A	mavlink_vfr_hud_t	airspeed	0	09	groundspeed	0	09	alt	-41	68	climb	0	06	heading	330	throttle	0		sig	Len	28
2017-08-28T15:17:52.008	FE	9	0	0	71	FF	BE	0	mavlink_heartbeat_t	custom_mode	0	type	6	autopilot	8	base_mode	0	system_status	0	mavlink_version	3		sig	Len	17
2017-08-28T15:17:52.024	FE	1C	0	0	84	1	1	1E	mavlink_attitude_t	time_boot_ms	1648867	roll	0	07882256	pitch	0	1919174	yaw	-0	5193274	rollspeed	0	0003485344	pitchspeed	0	009736285	yawspeed	0	004544217		sig	Len	36
2017-08-28T15:17:52.024	FE	14	0	0	85	1	1	4A	mavlink_vfr_hud_t	airspeed	0	11	groundspeed	0	11	alt	-41	68	climb	0	05	heading	330	throttle	0		sig	Len	28
2017-08-28T15:17:52.024	FE	1C	0	0	86	1	1	1E	mavlink_attitude_t	time_boot_ms	1648987	roll	0	07954598	pitch	0	1922885	yaw	-0	5202335	rollspeed	0	008330181	pitchspeed	0	06401148	yawspeed	0	004544217		sig	Len	36
2017-08-28T15:17:52.039	FE	9	0	0	27	33	44	A6	mavlink_radio_t	rxerrors	0	fixed	0	rssi	173	remrssi	169	txbuf	100	noise	51	remnoise	24		sig	Len	17
2017-08-28T15:17:52.039	FE	9	0	0	27	33	44	6D	mavlink_radio_status_t	rxerrors	0	fixed	0	rssi	173	remrssi	169	txbuf	100	noise	51	remnoise	24		sig	Len	17
2017-08-28T15:17:52.102	FE	14	0	0	87	1	1	4A	mavlink_vfr_hud_t	airspeed	0	11	groundspeed	0	11	alt	-41	68	climb	0	05	heading	330	throttle	0		sig	Len	28
2017-08-28T15:17:52.102	FE	1F	0	0	88	1	1	1	mavlink_sys_status_t	onboard_control_sensors_present	64559	onboard_control_sensors_enabled	39983	onboard_control_sensors_health	64559	load	627	voltage_battery	0	current_battery	-1	drop_rate_comm	0	errors_comm	0	errors_count1	0	errors_count2	0	errors_count3	0	errors_count4	0	battery_remaining	255		sig	Len	39
2017-08-28T15:17:52.102	FE	4	0	0	89	1	1	98	mavlink_meminfo_t	brkval	7206	freemem	906	freemem32	0		sig	Len	12
2017-08-28T15:17:52.102	FE	2	0	0	8A	1	1	2A	mavlink_mission_current_t	seq	0		sig	Len	10
2017-08-28T15:17:52.148	FE	1E	0	0	8B	1	1	18	mavlink_gps_raw_int_t	time_usec	1649048000	lat	645874161	lon	-502235520	alt	3570	eph	120	epv	65535	vel	12	cog	35854	fix_type	3	satellites_visible	13		sig	Len	38
2017-08-28T15:17:52.148	FE	1A	0	0	8C	1	1	3E	mavlink_nav_controller_output_t	nav_roll	0	nav_pitch	0	alt_error	0	aspd_error	0	xtrack_error	0	nav_bearing	0	target_bearing	0	wp_dist	0		sig	Len	34
2017-08-28T15:17:52.148	FE	1C	0	0	8D	1	1	21	mavlink_global_position_int_t	time_boot_ms	1649048	lat	645874151	lon	-502235529	alt	3570	relative_alt	-41670	vx	0	vy	-12	vz	3	hdg	35854		sig	Len	36
2017-08-28T15:17:52.195	FE	1C	0	0	8E	1	1	1E	mavlink_attitude_t	time_boot_ms	1649107	roll	0	08025675	pitch	0	1924187	yaw	-0	5212134	rollspeed	0	002476975	pitchspeed	0	00281886	yawspeed	0	008268986		sig	Len	36
2017-08-28T15:17:52.195	FE	1A	0	0	8F	1	1	1B	mavlink_raw_imu_t	time_usec	1649127605	xacc	195	yacc	-78	zacc	-987	xgyro	5	ygyro	70	zgyro	3	xmag	286	ymag	-5	zmag	-134		sig	Len	34
2017-08-28T15:17:52.195	FE	E	0	0	90	1	1	1D	mavlink_scaled_pressure_t	time_boot_ms	1649128	press_abs	507	1096	press_diff	2	461289	temperature	2457		sig	Len	22
2017-08-28T15:17:52.242	FE	2A	0	0	91	1	1	96	mavlink_sensor_offsets_t	mag_declination	-0	5025426	raw_press	50710	raw_temp	2457	gyro_cal_x	0	02200007	gyro_cal_y	-0	04698397	gyro_cal_z	0	0002447705	accel_cal_x	0	accel_cal_y	0	accel_cal_z	0	mag_ofs_x	0	mag_ofs_y	0	mag_ofs_z	0		sig	Len	50
2017-08-28T15:17:52.242	FE	14	0	0	92	1	1	4A	mavlink_vfr_hud_t	airspeed	0	12	groundspeed	0	12	alt	-41	67	climb	0	05	heading	330	throttle	0		sig	Len	28
2017-08-28T15:17:52.242	FE	1C	0	0	93	1	1	A3	mavlink_ahrs_t	omegaIx	0	005566065	omegaIy	-0	02424755	omegaIz	-0	003596292	accel_weight	1	renorm_val	0	error_rp	0	001200586	error_yaw	0	009029406		sig	Len	36
2017-08-28T15:17:52.273	FE	3	0	0	94	1	1	A5	mavlink_hwstatus_t	Vcc	5190	I2Cerr	0		sig	Len	11
2017-08-28T15:17:52.273	FE	C	0	0	95	1	1	2	mavlink_system_time_t	time_unix_usec	1503926223121000	time_boot_ms	1649148		sig	Len	20
2017-08-28T15:17:52.273	FE	15	0	0	96	1	1	24	mavlink_servo_output_raw_t	time_usec	1649148834	servo1_raw	1100	servo2_raw	1100	servo3_raw	1100	servo4_raw	1100	servo5_raw	0	servo6_raw	0	servo7_raw	0	servo8_raw	0	port	0	servo9_raw	40284	servo10_raw	4922	servo11_raw	5104	servo12_raw	828	servo13_raw	65293	servo14_raw	767	servo15_raw	0	servo16_raw	65024		sig	Len	29
2017-08-28T15:17:52.273	FE	16	0	0	97	1	1	23	mavlink_rc_channels_raw_t	time_boot_ms	1649167	chan1_raw	0	chan2_raw	0	chan3_raw	0	chan4_raw	0	chan5_raw	0	chan6_raw	0	chan7_raw	0	chan8_raw	0	port	0	rssi	0		sig	Len	30
2017-08-28T15:17:52.273	FE	9	0	0	98	1	1	0	mavlink_heartbeat_t	custom_mode	0	type	2	autopilot	3	base_mode	81	system_status	3	mavlink_version	3		sig	Len	17
2017-08-28T15:17:52.289	FE	1C	0	0	99	1	1	1E	mavlink_attitude_t	time_boot_ms	1649228	roll	0	08134785	pitch	0	1930439	yaw	-0	5214022	rollspeed	0	002476975	pitchspeed	0	05336928	yawspeed	0	004544217		sig	Len	36
2017-08-28T15:17:52.289	FE	14	0	0	9A	1	1	4A	mavlink_vfr_hud_t	airspeed	0	13	groundspeed	0	13	alt	-41	67	climb	0	05	heading	330	throttle	0		sig	Len	28
2017-08-28T15:17:52.414	FE	1C	0	0	9B	1	1	1E	mavlink_attitude_t	time_boot_ms	1649347	roll	0	08243594	pitch	0	1926914	yaw	-0	5220419	rollspeed	0	004073303	pitchspeed	-0	005162787	yawspeed	0	007204766		sig	Len	36
2017-08-28T15:17:52.414	FE	14	0	0	9C	1	1	4A	mavlink_vfr_hud_t	airspeed	0	13	groundspeed	0	13	alt	-41	66	climb	0	05	heading	330	throttle	0		sig	Len	28
2017-08-28T15:17:52.523	FE	1C	0	0	9D	1	1	1E	mavlink_attitude_t	time_boot_ms	1649467	roll	0	08358368	pitch	0	1929683	yaw	-0	522509	rollspeed	-0	001779903	pitchspeed	-0	003566459	yawspeed	0	007204766		sig	Len	36
2017-08-28T15:17:52.648	FE	14	0	0	9E	1	1	4A	mavlink_vfr_hud_t	airspeed	0	1	groundspeed	0	1	alt	-41	65	climb	0	05	heading	330	throttle	0		sig	Len	28
2017-08-28T15:17:52.648	FE	1F	0	0	9F	1	1	1	mavlink_sys_status_t	onboard_control_sensors_present	64559	onboard_control_sensors_enabled	39983	onboard_control_sensors_health	64559	load	623	voltage_battery	0	current_battery	-1	drop_rate_comm	0	errors_comm	0	errors_count1	0	errors_count2	0	errors_count3	0	errors_count4	0	battery_remaining	255		sig	Len	39
2017-08-28T15:17:52.648	FE	4	0	0	A0	1	1	98	mavlink_meminfo_t	brkval	7206	freemem	906	freemem32	0		sig	Len	12
2017-08-28T15:17:52.648	FE	2	0	0	A1	1	1	2A	mavlink_mission_current_t	seq	0		sig	Len	10
2017-08-28T15:17:52.694	FE	1E	0	0	A2	1	1	18	mavlink_gps_raw_int_t	time_usec	1649447000	lat	645874164	lon	-502235532	alt	3580	eph	120	epv	65535	vel	10	cog	35854	fix_type	3	satellites_visible	13		sig	Len	38
2017-08-28T15:17:52.694	FE	1A	0	0	A3	1	1	3E	mavlink_nav_controller_output_t	nav_roll	0	nav_pitch	0	alt_error	0	aspd_error	0	xtrack_error	0	nav_bearing	0	target_bearing	0	wp_dist	0		sig	Len	34
2017-08-28T15:17:52.694	FE	1C	0	0	A4	1	1	1E	mavlink_attitude_t	time_boot_ms	1649607	roll	0	08472655	pitch	0	1928922	yaw	-0	5235217	rollspeed	0	001944864	pitchspeed	-0	005162787	yawspeed	0	007736876		sig	Len	36
2017-08-28T15:17:52.726	FE	1C	0	0	A5	1	1	21	mavlink_global_position_int_t	time_boot_ms	1649447	lat	645874157	lon	-502235545	alt	3580	relative_alt	-41640	vx	-1	vy	-9	vz	2	hdg	35854		sig	Len	36
2017-08-28T15:17:52.726	FE	14	0	0	A6	1	1	4A	mavlink_vfr_hud_t	airspeed	0	1	groundspeed	0	1	alt	-41	64	climb	0	05	heading	330	throttle	0		sig	Len	28
2017-08-28T15:17:52.726	FE	1A	0	0	A7	1	1	1B	mavlink_raw_imu_t	time_usec	1649649191	xacc	199	yacc	-54	zacc	-953	xgyro	1	ygyro	13	zgyro	4	xmag	286	ymag	-4	zmag	-136		sig	Len	34
2017-08-28T15:17:52.757	FE	E	0	0	A8	1	1	1D	mavlink_scaled_pressure_t	time_boot_ms	1649649	press_abs	507	0998	press_diff	2	451523	temperature	2456		sig	Len	22
2017-08-28T15:17:52.757	FE	2A	0	0	A9	1	1	96	mavlink_sensor_offsets_t	mag_declination	-0	5025426	raw_press	50709	raw_temp	2456	gyro_cal_x	0	02200007	gyro_cal_y	-0	04698397	gyro_cal_z	0	0002447705	accel_cal_x	0	accel_cal_y	0	accel_cal_z	0	mag_ofs_x	0	mag_ofs_y	0	mag_ofs_z	0		sig	Len	50
2017-08-28T15:17:52.804	FE	1C	0	0	AA	1	1	A3	mavlink_ahrs_t	omegaIx	0	005566065	omegaIy	-0	02424755	omegaIz	-0	003596292	accel_weight	1	renorm_val	0	error_rp	0	001660975	error_yaw	0	01079672		sig	Len	36
2017-08-28T15:17:52.804	FE	3	0	0	AB	1	1	A5	mavlink_hwstatus_t	Vcc	5096	I2Cerr	0		sig	Len	11
2017-08-28T15:17:52.804	FE	C	0	0	AC	1	1	2	mavlink_system_time_t	time_unix_usec	1503926223641000	time_boot_ms	1649668		sig	Len	20
2017-08-28T15:17:52.804	FE	15	0	0	AD	1	1	24	mavlink_servo_output_raw_t	time_usec	1649668962	servo1_raw	1100	servo2_raw	1100	servo3_raw	1100	servo4_raw	1100	servo5_raw	0	servo6_raw	0	servo7_raw	0	servo8_raw	0	port	0	servo9_raw	55733	servo10_raw	47674	servo11_raw	12516	servo12_raw	828	servo13_raw	65293	servo14_raw	767	servo15_raw	0	servo16_raw	65024		sig	Len	29
2017-08-28T15:17:52.835	FE	16	0	0	AE	1	1	23	mavlink_rc_channels_raw_t	time_boot_ms	1649669	chan1_raw	0	chan2_raw	0	chan3_raw	0	chan4_raw	0	chan5_raw	0	chan6_raw	0	chan7_raw	0	chan8_raw	0	port	0	rssi	0		sig	Len	30
2017-08-28T15:17:52.835	FE	1C	0	0	AF	1	1	1E	mavlink_attitude_t	time_boot_ms	1649707	roll	0	08544451	pitch	0	1931597	yaw	-0	5241005	rollspeed	0	001944864	pitchspeed	0	01186473	yawspeed	0	005608437		sig	Len	36
2017-08-28T15:17:52.835	FE	14	0	0	B0	1	1	4A	mavlink_vfr_hud_t	airspeed	0	11	groundspeed	0	11	alt	-41	63	climb	0	06	heading	329	throttle	0		sig	Len	28
2017-08-28T15:17:52.866	FE	1C	0	0	B1	1	1	1E	mavlink_attitude_t	time_boot_ms	1649828	roll	0	08596074	pitch	0	1933407	yaw	-0	5253721	rollspeed	-0	003376232	pitchspeed	0	04751608	yawspeed	0	002415778		sig	Len	36
2017-08-28T15:17:52.866	FE	14	0	0	B2	1	1	4A	mavlink_vfr_hud_t	airspeed	0	1	groundspeed	0	1	alt	-41	63	climb	0	06	heading	329	throttle	0		sig	Len	28
2017-08-28T15:17:52.975	FE	1C	0	0	B3	1	1	1E	mavlink_attitude_t	time_boot_ms	1649947	roll	0	08623738	pitch	0	1928331	yaw	-0	5262633	rollspeed	-0	01082577	pitchspeed	0	006543625	yawspeed	0	005608437		sig	Len	36
2017-08-28T15:17:53.006	FE	9	0	0	72	FF	BE	0	mavlink_heartbeat_t	custom_mode	0	type	6	autopilot	8	base_mode	0	system_status	0	mavlink_version	3		sig	Len	17
2017-08-28T15:17:53.116	FE	14	0	0	B4	1	1	4A	mavlink_vfr_hud_t	airspeed	0	1	groundspeed	0	1	alt	-41	62	climb	0	06	heading	329	throttle	0		sig	Len	28
2017-08-28T15:17:53.116	FE	1C	0	0	B5	1	1	1E	mavlink_attitude_t	time_boot_ms	1650067	roll	0	08583244	pitch	0	1925913	yaw	-0	5272993	rollspeed	-0	01667898	pitchspeed	-0	0003737994	yawspeed	0	004012107		sig	Len	36
2017-08-28T15:17:53.116	FE	14	0	0	B6	1	1	4A	mavlink_vfr_hud_t	airspeed	0	12	groundspeed	0	12	alt	-41	6	climb	0	07	heading	329	throttle	0		sig	Len	28
2017-08-28T15:17:53.147	FE	1F	0	0	B7	1	1	1	mavlink_sys_status_t	onboard_control_sensors_present	64559	onboard_control_sensors_enabled	39983	onboard_control_sensors_health	64559	load	628	voltage_battery	0	current_battery	-1	drop_rate_comm	0	errors_comm	0	errors_count1	0	errors_count2	0	errors_count3	0	errors_count4	0	battery_remaining	255		sig	Len	39
2017-08-28T15:17:53.147	FE	4	0	0	B8	1	1	98	mavlink_meminfo_t	brkval	7206	freemem	906	freemem32	0		sig	Len	12
2017-08-28T15:17:53.147	FE	2	0	0	B9	1	1	2A	mavlink_mission_current_t	seq	0		sig	Len	10
2017-08-28T15:17:53.147	FE	1E	0	0	BA	1	1	18	mavlink_gps_raw_int_t	time_usec	1650048000	lat	645874166	lon	-502235550	alt	3600	eph	120	epv	65535	vel	12	cog	35854	fix_type	3	satellites_visible	13		sig	Len	38
2017-08-28T15:17:53.178	FE	1A	0	0	BB	1	1	3E	mavlink_nav_controller_output_t	nav_roll	0	nav_pitch	0	alt_error	0	aspd_error	0	xtrack_error	0	nav_bearing	0	target_bearing	0	wp_dist	0		sig	Len	34
2017-08-28T15:17:53.178	FE	1C	0	0	BC	1	1	21	mavlink_global_position_int_t	time_boot_ms	1650048	lat	645874163	lon	-502235562	alt	3600	relative_alt	-41600	vx	-1	vy	-12	vz	4	hdg	35854		sig	Len	36
2017-08-28T15:17:53.178	FE	1A	0	0	BD	1	1	1B	mavlink_raw_imu_t	time_usec	1650168018	xacc	184	yacc	-124	zacc	-946	xgyro	-18	ygyro	-3	zgyro	1	xmag	285	ymag	-2	zmag	-135		sig	Len	34
2017-08-28T15:17:53.194	FE	9	0	0	28	33	44	A6	mavlink_radio_t	rxerrors	0	fixed	0	rssi	173	remrssi	169	txbuf	100	noise	51	remnoise	28		sig	Len	17
2017-08-28T15:17:53.194	FE	9	0	0	28	33	44	6D	mavlink_radio_status_t	rxerrors	0	fixed	0	rssi	173	remrssi	169	txbuf	100	noise	51	remnoise	28		sig	Len	17
2017-08-28T15:17:53.209	FE	E	0	0	BE	1	1	1D	mavlink_scaled_pressure_t	time_boot_ms	1650168	press_abs	507	0982	press_diff	2	449883	temperature	2456		sig	Len	22
2017-08-28T15:17:53.272	FE	2A	0	0	BF	1	1	96	mavlink_sensor_offsets_t	mag_declination	-0	5025426	raw_press	50709	raw_temp	2456	gyro_cal_x	0	02200007	gyro_cal_y	-0	04698397	gyro_cal_z	0	0002447705	accel_cal_x	0	accel_cal_y	0	accel_cal_z	0	mag_ofs_x	0	mag_ofs_y	0	mag_ofs_z	0		sig	Len	50
2017-08-28T15:17:53.272	FE	1C	0	0	C0	1	1	A3	mavlink_ahrs_t	omegaIx	0	005566065	omegaIy	-0	02424755	omegaIz	-0	003596292	accel_weight	1	renorm_val	0	error_rp	0	004749333	error_yaw	0	01347132		sig	Len	36
2017-08-28T15:17:53.272	FE	3	0	0	C1	1	1	A5	mavlink_hwstatus_t	Vcc	5190	I2Cerr	0		sig	Len	11
2017-08-28T15:17:53.272	FE	C	0	0	C2	1	1	2	mavlink_system_time_t	time_unix_usec	1503926224162000	time_boot_ms	1650189		sig	Len	20
2017-08-28T15:17:53.287	FE	9	0	0	C3	1	1	0	mavlink_heartbeat_t	custom_mode	0	type	2	autopilot	3	base_mode	81	system_status	3	mavlink_version	3		sig	Len	17
2017-08-28T15:17:53.287	FE	15	0	0	C4	1	1	24	mavlink_servo_output_raw_t	time_usec	1650190084	servo1_raw	1100	servo2_raw	1100	servo3_raw	1100	servo4_raw	1100	servo5_raw	0	servo6_raw	0	servo7_raw	0	servo8_raw	0	port	0	servo9_raw	39840	servo10_raw	54587	servo11_raw	23734	servo12_raw	828	servo13_raw	65293	servo14_raw	767	servo15_raw	0	servo16_raw	65024		sig	Len	29
2017-08-28T15:17:53.287	FE	16	0	0	C5	1	1	23	mavlink_rc_channels_raw_t	time_boot_ms	1650207	chan1_raw	0	chan2_raw	0	chan3_raw	0	chan4_raw	0	chan5_raw	0	chan6_raw	0	chan7_raw	0	chan8_raw	0	port	0	rssi	0		sig	Len	30
2017-08-28T15:17:53.318	FE	1C	0	0	C6	1	1	1E	mavlink_attitude_t	time_boot_ms	1650208	roll	0	08506045	pitch	0	192338	yaw	-0	5286441	rollspeed	-0	01614687	pitchspeed	0	003350969	yawspeed	0	004544217		sig	Len	36
2017-08-28T15:17:53.318	FE	14	0	0	C7	1	1	4A	mavlink_vfr_hud_t	airspeed	0	12	groundspeed	0	12	alt	-41	59	climb	0	06	heading	329	throttle	0		sig	Len	28
2017-08-28T15:17:53.443	FE	1C	0	0	C8	1	1	1E	mavlink_attitude_t	time_boot_ms	1650307	roll	0	08414488	pitch	0	1920866	yaw	-0	5296426	rollspeed	-0	01933953	pitchspeed	0	008139957	yawspeed	0	002415778		sig	Len	36
2017-08-28T15:17:53.568	FE	14	0	0	C9	1	1	4A	mavlink_vfr_hud_t	airspeed	0	09	groundspeed	0	09	alt	-41	59	climb	0	07	heading	329	throttle	0		sig	Len	28
2017-08-28T15:17:53.568	FE	1C	0	0	CA	1	1	1E	mavlink_attitude_t	time_boot_ms	1650428	roll	0	08304846	pitch	0	1921009	yaw	-0	5309436	rollspeed	-0	01880741	pitchspeed	0	03953443	yawspeed	0	000819449		sig	Len	36
2017-08-28T15:17:53.568	FE	14	0	0	CB	1	1	4A	mavlink_vfr_hud_t	airspeed	0	11	groundspeed	0	11	alt	-41	59	climb	0	07	heading	329	throttle	0		sig	Len	28
2017-08-28T15:17:53.584	FE	1C	0	0	CC	1	1	1E	mavlink_attitude_t	time_boot_ms	1650547	roll	0	0811139	pitch	0	191515	yaw	-0	5320247	rollspeed	-0	01933953	pitchspeed	0	004947297	yawspeed	0	000819449		sig	Len	36
2017-08-28T15:17:53.584	FE	14	0	0	CD	1	1	4A	mavlink_vfr_hud_t	airspeed	0	11	groundspeed	0	11	alt	-41	58	climb	0	07	heading	329	throttle	0		sig	Len	28
2017-08-28T15:17:53.630	FE	1F	0	0	CE	1	1	1	mavlink_sys_status_t	onboard_control_sensors_present	64559	onboard_control_sensors_enabled	39983	onboard_control_sensors_health	64559	load	618	voltage_battery	0	current_battery	-1	drop_rate_comm	0	errors_comm	0	errors_count1	0	errors_count2	0	errors_count3	0	errors_count4	0	battery_remaining	255		sig	Len	39
2017-08-28T15:17:53.630	FE	4	0	0	CF	1	1	98	mavlink_meminfo_t	brkval	7206	freemem	906	freemem32	0		sig	Len	12
2017-08-28T15:17:53.630	FE	2	0	0	D0	1	1	2A	mavlink_mission_current_t	seq	0		sig	Len	10
2017-08-28T15:17:53.677	FE	1E	0	0	D1	1	1	18	mavlink_gps_raw_int_t	time_usec	1650448000	lat	645874166	lon	-502235560	alt	3610	eph	120	epv	65535	vel	11	cog	35854	fix_type	3	satellites_visible	13		sig	Len	38
2017-08-28T15:17:53.677	FE	1A	0	0	D2	1	1	3E	mavlink_nav_controller_output_t	nav_roll	0	nav_pitch	0	alt_error	0	aspd_error	0	xtrack_error	0	nav_bearing	0	target_bearing	0	wp_dist	0		sig	Len	34
2017-08-28T15:17:53.724	FE	1C	0	0	D3	1	1	21	mavlink_global_position_int_t	time_boot_ms	1650448	lat	645874168	lon	-502235579	alt	3620	relative_alt	-41580	vx	-4	vy	-9	vz	4	hdg	35854		sig	Len	36
2017-08-28T15:17:53.724	FE	1C	0	0	D4	1	1	1E	mavlink_attitude_t	time_boot_ms	1650668	roll	0	07926864	pitch	0	1915346	yaw	-0	5326331	rollspeed	-0	02146797	pitchspeed	-0	01314443	yawspeed	0	001883669		sig	Len	36
2017-08-28T15:17:53.724	FE	1A	0	0	D5	1	1	1B	mavlink_raw_imu_t	time_usec	1650688719	xacc	195	yacc	-20	zacc	-1016	xgyro	-9	ygyro	68	zgyro	0	xmag	286	ymag	-3	zmag	-136		sig	Len	34
2017-08-28T15:17:53.755	FE	E	0	0	D6	1	1	1D	mavlink_scaled_pressure_t	time_boot_ms	1650689	press_abs	507	1151	press_diff	2	466836	temperature	2457		sig	Len	22
2017-08-28T15:17:53.755	FE	2A	0	0	D7	1	1	96	mavlink_sensor_offsets_t	mag_declination	-0	5025426	raw_press	50711	raw_temp	2457	gyro_cal_x	0	02200007	gyro_cal_y	-0	04698397	gyro_cal_z	0	0002447705	accel_cal_x	0	accel_cal_y	0	accel_cal_z	0	mag_ofs_x	0	mag_ofs_y	0	mag_ofs_z	0		sig	Len	50
2017-08-28T15:17:53.755	FE	14	0	0	D8	1	1	4A	mavlink_vfr_hud_t	airspeed	0	1	groundspeed	0	1	alt	-41	58	climb	0	06	heading	329	throttle	0		sig	Len	28
2017-08-28T15:17:53.802	FE	1C	0	0	D9	1	1	A3	mavlink_ahrs_t	omegaIx	0	005620497	omegaIy	-0	02426889	omegaIz	-0	003842385	accel_weight	1	renorm_val	0	error_rp	0	004567336	error_yaw	0	006736082		sig	Len	36
2017-08-28T15:17:53.802	FE	3	0	0	DA	1	1	A5	mavlink_hwstatus_t	Vcc	5120	I2Cerr	0		sig	Len	11
2017-08-28T15:17:53.802	FE	C	0	0	DB	1	1	2	mavlink_system_time_t	time_unix_usec	1503926224680000	time_boot_ms	1650708		sig	Len	20
2017-08-28T15:17:53.802	FE	15	0	0	DC	1	1	24	mavlink_servo_output_raw_t	time_usec	1650709563	servo1_raw	1100	servo2_raw	1100	servo3_raw	1100	servo4_raw	1100	servo5_raw	0	servo6_raw	0	servo7_raw	0	servo8_raw	0	port	0	servo9_raw	38313	servo10_raw	23099	servo11_raw	56506	servo12_raw	827	servo13_raw	65293	servo14_raw	767	servo15_raw	0	servo16_raw	65024		sig	Len	29
2017-08-28T15:17:53.833	FE	16	0	0	DD	1	1	23	mavlink_rc_channels_raw_t	time_boot_ms	1650727	chan1_raw	0	chan2_raw	0	chan3_raw	0	chan4_raw	0	chan5_raw	0	chan6_raw	0	chan7_raw	0	chan8_raw	0	port	0	rssi	0		sig	Len	30
2017-08-28T15:17:53.833	FE	1C	0	0	DE	1	1	1E	mavlink_attitude_t	time_boot_ms	1650788	roll	0	07850063	pitch	0	1914055	yaw	-0	5327427	rollspeed	-0	006036781	pitchspeed	0	05549772	yawspeed	0	001883669		sig	Len	36
2017-08-28T15:17:53.833	FE	14	0	0	DF	1	1	4A	mavlink_vfr_hud_t	airspeed	0	1	groundspeed	0	1	alt	-41	58	climb	0	05	heading	329	throttle	0		sig	Len	28
2017-08-28T15:17:53.896	FE	1C	0	0	E0	1	1	1E	mavlink_attitude_t	time_boot_ms	1650908	roll	0	07772782	pitch	0	191063	yaw	-0	5322129	rollspeed	-0	01188999	pitchspeed	0	008672066	yawspeed	0	003479998		sig	Len	36
2017-08-28T15:17:54.005	FE	9	0	0	73	FF	BE	0	mavlink_heartbeat_t	custom_mode	0	type	6	autopilot	8	base_mode	0	system_status	0	mavlink_version	3		sig	Len	17
2017-08-28T15:17:54.005	FE	14	0	0	E1	1	1	4A	mavlink_vfr_hud_t	airspeed	0	1	groundspeed	0	1	alt	-41	57	climb	0	06	heading	329	throttle	0		sig	Len	28
2017-08-28T15:17:54.020	FE	1C	0	0	E2	1	1	1E	mavlink_attitude_t	time_boot_ms	1651029	roll	0	07726908	pitch	0	1913605	yaw	-0	5312765	rollspeed	-0	008165221	pitchspeed	0	05283717	yawspeed	0	001351559		sig	Len	36
2017-08-28T15:17:54.114	FE	9	0	0	29	33	44	A6	mavlink_radio_t	rxerrors	0	fixed	0	rssi	173	remrssi	169	txbuf	100	noise	50	remnoise	28		sig	Len	17
2017-08-28T15:17:54.114	FE	9	0	0	29	33	44	6D	mavlink_radio_status_t	rxerrors	0	fixed	0	rssi	173	remrssi	169	txbuf	100	noise	50	remnoise	28		sig	Len	17
2017-08-28T15:17:54.176	FE	14	0	0	E3	1	1	4A	mavlink_vfr_hud_t	airspeed	0	15	groundspeed	0	15	alt	-41	57	climb	0	05	heading	329	throttle	0		sig	Len	28
2017-08-28T15:17:54.176	FE	1F	0	0	E4	1	1	1	mavlink_sys_status_t	onboard_control_sensors_present	64559	onboard_control_sensors_enabled	39983	onboard_control_sensors_health	64559	load	620	voltage_battery	0	current_battery	-1	drop_rate_comm	0	errors_comm	0	errors_count1	0	errors_count2	0	errors_count3	0	errors_count4	0	battery_remaining	255		sig	Len	39
2017-08-28T15:17:54.176	FE	4	0	0	E5	1	1	98	mavlink_meminfo_t	brkval	7206	freemem	906	freemem32	0		sig	Len	12
2017-08-28T15:17:54.176	FE	2	0	0	E6	1	1	2A	mavlink_mission_current_t	seq	0		sig	Len	10
2017-08-28T15:17:54.208	FE	1E	0	0	E7	1	1	18	mavlink_gps_raw_int_t	time_usec	1651048000	lat	645874167	lon	-502235576	alt	3640	eph	120	epv	65535	vel	15	cog	35854	fix_type	3	satellites_visible	13		sig	Len	38
2017-08-28T15:17:54.208	FE	1A	0	0	E8	1	1	3E	mavlink_nav_controller_output_t	nav_roll	0	nav_pitch	0	alt_error	0	aspd_error	0	xtrack_error	0	nav_bearing	0	target_bearing	0	wp_dist	0		sig	Len	34
2017-08-28T15:17:54.208	FE	1C	0	0	E9	1	1	1E	mavlink_attitude_t	time_boot_ms	1651168	roll	0	0779513	pitch	0	1911106	yaw	-0	5293459	rollspeed	-0	003376232	pitchspeed	-0	00303435	yawspeed	0	005608437		sig	Len	36
2017-08-28T15:17:54.254	FE	1C	0	0	EA	1	1	21	mavlink_global_position_int_t	time_boot_ms	1651048	lat	645874172	lon	-502235595	alt	3640	relative_alt	-41570	vx	-9	vy	-12	vz	9	hdg	35854		sig	Len	36
2017-08-28T15:17:54.254	FE	14	0	0	EB	1	1	4A	mavlink_vfr_hud_t	airspeed	0	15	groundspeed	0	15	alt	-41	57	climb	0	05	heading	329	throttle	0		sig	Len	28
2017-08-28T15:17:54.254	FE	9	0	0	EC	1	1	0	mavlink_heartbeat_t	custom_mode	0	type	2	autopilot	3	base_mode	81	system_status	3	mavlink_version	3		sig	Len	17
2017-08-28T15:17:54.301	FE	1A	0	0	ED	1	1	1B	mavlink_raw_imu_t	time_usec	1651208645	xacc	175	yacc	-117	zacc	-923	xgyro	3	ygyro	2	zgyro	7	xmag	286	ymag	-8	zmag	-134		sig	Len	34
2017-08-28T15:17:54.301	FE	E	0	0	EE	1	1	1D	mavlink_scaled_pressure_t	time_boot_ms	1651209	press_abs	507	1091	press_diff	2	46082	temperature	2456		sig	Len	22
2017-08-28T15:17:54.301	FE	2A	0	0	EF	1	1	96	mavlink_sensor_offsets_t	mag_declination	-0	5025426	raw_press	50710	raw_temp	2456	gyro_cal_x	0	02200007	gyro_cal_y	-0	04698397	gyro_cal_z	0	0002447705	accel_cal_x	0	accel_cal_y	0	accel_cal_z	0	mag_ofs_x	0	mag_ofs_y	0	mag_ofs_z	0		sig	Len	50
2017-08-28T15:17:54.332	FE	1C	0	0	F0	1	1	A3	mavlink_ahrs_t	omegaIx	0	005620497	omegaIy	-0	02426889	omegaIz	-0	003842385	accel_weight	1	renorm_val	0	error_rp	0	002964717	error_yaw	0	01415002		sig	Len	36
2017-08-28T15:17:54.332	FE	3	0	0	F1	1	1	A5	mavlink_hwstatus_t	Vcc	5143	I2Cerr	0		sig	Len	11
2017-08-28T15:17:54.332	FE	C	0	0	F2	1	1	2	mavlink_system_time_t	time_unix_usec	1503926225201000	time_boot_ms	1651229		sig	Len	20
2017-08-28T15:17:54.332	FE	15	0	0	F3	1	1	24	mavlink_servo_output_raw_t	time_usec	1651230424	servo1_raw	1100	servo2_raw	1100	servo3_raw	1100	servo4_raw	1100	servo5_raw	0	servo6_raw	0	servo7_raw	0	servo8_raw	0	port	0	servo9_raw	16971	servo10_raw	31291	servo11_raw	26581	servo12_raw	828	servo13_raw	65293	servo14_raw	767	servo15_raw	0	servo16_raw	65024		sig	Len	29
2017-08-28T15:17:54.364	FE	16	0	0	F4	1	1	23	mavlink_rc_channels_raw_t	time_boot_ms	1651230	chan1_raw	0	chan2_raw	0	chan3_raw	0	chan4_raw	0	chan5_raw	0	chan6_raw	0	chan7_raw	0	chan8_raw	0	port	0	rssi	0		sig	Len	30
2017-08-28T15:17:54.364	FE	1C	0	0	F5	1	1	1E	mavlink_attitude_t	time_boot_ms	1651268	roll	0	07900826	pitch	0	1910752	yaw	-0	5280514	rollspeed	-0	0001835749	pitchspeed	0	01346105	yawspeed	0	006672656		sig	Len	36
2017-08-28T15:17:54.504	FE	14	0	0	F6	1	1	4A	mavlink_vfr_hud_t	airspeed	0	1	groundspeed	0	1	alt	-41	57	climb	0	05	heading	329	throttle	0		sig	Len	28
2017-08-28T15:17:54.504	FE	1C	0	0	F7	1	1	1E	mavlink_attitude_t	time_boot_ms	1651388	roll	0	08082043	pitch	0	1910821	yaw	-0	5266631	rollspeed	0	01897238	pitchspeed	0	06241515	yawspeed	0	007204766		sig	Len	36
2017-08-28T15:17:54.504	FE	14	0	0	F8	1	1	4A	mavlink_vfr_hud_t	airspeed	0	1	groundspeed	0	1	alt	-41	58	climb	0	04	heading	329	throttle	0		sig	Len	28
2017-08-28T15:17:54.504	FE	1C	0	0	F9	1	1	1E	mavlink_attitude_t	time_boot_ms	1651508	roll	0	08268158	pitch	0	1910975	yaw	-0	5272695	rollspeed	0	01365128	pitchspeed	0	002286751	yawspeed	0	007736876		sig	Len	36
2017-08-28T15:17:54.520	FE	14	0	0	FA	1	1	4A	mavlink_vfr_hud_t	airspeed	0	13	groundspeed	0	13	alt	-41	58	climb	0	04	heading	329	throttle	0		sig	Len	28
2017-08-28T15:17:54.707	FE	1C	0	0	FB	1	1	1E	mavlink_attitude_t	time_boot_ms	1651629	roll	0	08467681	pitch	0	1916945	yaw	-0	5275608	rollspeed	0	01045862	pitchspeed	0	04379131	yawspeed	0	005608437		sig	Len	36
2017-08-28T15:17:54.707	FE	14	0	0	FC	1	1	4A	mavlink_vfr_hud_t	airspeed	0	12	groundspeed	0	12	alt	-41	57	climb	0	04	heading	329	throttle	0		sig	Len	28
2017-08-28T15:17:54.832	FE	1F	0	0	FD	1	1	1	mavlink_sys_status_t	onboard_control_sensors_present	64559	onboard_control_sensors_enabled	39983	onboard_control_sensors_health	64559	load	627	voltage_battery	0	current_battery	-1	drop_rate_comm	0	errors_comm	0	errors_count1	0	errors_count2	0	errors_count3	0	errors_count4	0	battery_remaining	255		sig	Len	39
2017-08-28T15:17:54.832	FE	4	0	0	FE	1	1	98	mavlink_meminfo_t	brkval	7206	freemem	906	freemem32	0		sig	Len	12
2017-08-28T15:17:54.832	FE	2	0	0	FF	1	1	2A	mavlink_mission_current_t	seq	0		sig	Len	10
2017-08-28T15:17:54.941	FE	1E	0	0	0	1	1	18	mavlink_gps_raw_int_t	time_usec	1651648000	lat	645874167	lon	-502235592	alt	3670	eph	120	epv	65535	vel	12	cog	35854	fix_type	3	satellites_visible	13		sig	Len	38
2017-08-28T15:17:54.941	FE	1A	0	0	1	1	1	3E	mavlink_nav_controller_output_t	nav_roll	0	nav_pitch	0	alt_error	0	aspd_error	0	xtrack_error	0	nav_bearing	0	target_bearing	0	wp_dist	0		sig	Len	34
2017-08-28T15:17:55.003	FE	9	0	0	74	FF	BE	0	mavlink_heartbeat_t	custom_mode	0	type	6	autopilot	8	base_mode	0	system_status	0	mavlink_version	3		sig	Len	17
2017-08-28T15:17:55.034	FE	9	0	0	2A	33	44	A6	mavlink_radio_t	rxerrors	0	fixed	0	rssi	173	remrssi	169	txbuf	100	noise	51	remnoise	26		sig	Len	17
2017-08-28T15:17:55.034	FE	9	0	0	2A	33	44	6D	mavlink_radio_status_t	rxerrors	0	fixed	0	rssi	173	remrssi	169	txbuf	100	noise	51	remnoise	26		sig	Len	17
2017-08-28T15:17:55.097	FE	1C	0	0	2	1	1	21	mavlink_global_position_int_t	time_boot_ms	1651648	lat	645874174	lon	-502235612	alt	3670	relative_alt	-41570	vx	-3	vy	-11	vz	7	hdg	35854		sig	Len	36
2017-08-28T15:17:55.097	FE	1A	0	0	3	1	1	1B	mavlink_raw_imu_t	time_usec	1651728483	xacc	191	yacc	-94	zacc	-995	xgyro	9	ygyro	45	zgyro	5	xmag	285	ymag	-2	zmag	-135		sig	Len	34
2017-08-28T15:17:55.097	FE	E	0	0	4	1	1	1D	mavlink_scaled_pressure_t	time_boot_ms	1651728	press_abs	507	0984	press_diff	2	450039	temperature	2457		sig	Len	22
2017-08-28T15:17:55.144	FE	2A	0	0	5	1	1	96	mavlink_sensor_offsets_t	mag_declination	-0	5025426	raw_press	50709	raw_temp	2457	gyro_cal_x	0	02200007	gyro_cal_y	-0	04698397	gyro_cal_z	0	0002447705	accel_cal_x	0	accel_cal_y	0	accel_cal_z	0	mag_ofs_x	0	mag_ofs_y	0	mag_ofs_z	0		sig	Len	50
2017-08-28T15:17:55.144	FE	1C	0	0	6	1	1	A3	mavlink_ahrs_t	omegaIx	0	005620497	omegaIy	-0	02426889	omegaIz	-0	003842385	accel_weight	1	renorm_val	0	error_rp	0	001797667	error_yaw	0	00986318		sig	Len	36
2017-08-28T15:17:55.144	FE	3	0	0	7	1	1	A5	mavlink_hwstatus_t	Vcc	5120	I2Cerr	0		sig	Len	11
2017-08-28T15:17:55.144	FE	C	0	0	8	1	1	2	mavlink_system_time_t	time_unix_usec	1503926225721000	time_boot_ms	1651749		sig	Len	20
2017-08-28T15:17:55.190	FE	15	0	0	9	1	1	24	mavlink_servo_output_raw_t	time_usec	1651749770	servo1_raw	1100	servo2_raw	1100	servo3_raw	1100	servo4_raw	1100	servo5_raw	0	servo6_raw	0	servo7_raw	0	servo8_raw	0	port	0	servo9_raw	60319	servo10_raw	11578	servo11_raw	8601	servo12_raw	828	servo13_raw	65293	servo14_raw	767	servo15_raw	0	servo16_raw	65024		sig	Len	29
2017-08-28T15:17:55.190	FE	16	0	0	A	1	1	23	mavlink_rc_channels_raw_t	time_boot_ms	1651749	chan1_raw	0	chan2_raw	0	chan3_raw	0	chan4_raw	0	chan5_raw	0	chan6_raw	0	chan7_raw	0	chan8_raw	0	port	0	rssi	0		sig	Len	30
2017-08-28T15:17:55.190	FE	1C	0	0	B	1	1	1E	mavlink_attitude_t	time_boot_ms	1651768	roll	0	08689376	pitch	0	1918546	yaw	-0	5281096	rollspeed	0	005137524	pitchspeed	0	005479407	yawspeed	0	006672656		sig	Len	36
2017-08-28T15:17:55.222	FE	14	0	0	C	1	1	4A	mavlink_vfr_hud_t	airspeed	0	12	groundspeed	0	12	alt	-41	56	climb	0	04	heading	329	throttle	0		sig	Len	28
2017-08-28T15:17:55.222	FE	1C	0	0	D	1	1	1E	mavlink_attitude_t	time_boot_ms	1651868	roll	0	08818167	pitch	0	1920754	yaw	-0	5281955	rollspeed	0	001412755	pitchspeed	0	02250692	yawspeed	0	006672656		sig	Len	36
2017-08-28T15:17:55.222	FE	14	0	0	E	1	1	4A	mavlink_vfr_hud_t	airspeed	0	2	groundspeed	0	2	alt	-41	55	climb	0	04	heading	329	throttle	0		sig	Len	28
2017-08-28T15:17:55.253	FE	1C	0	0	F	1	1	1E	mavlink_attitude_t	time_boot_ms	1651988	roll	0	08916181	pitch	0	1923824	yaw	-0	5291827	rollspeed	0	004605412	pitchspeed	0	06880046	yawspeed	0	004012107		sig	Len	36
2017-08-28T15:17:55.253	FE	14	0	0	10	1	1	4A	mavlink_vfr_hud_t	airspeed	0	2	groundspeed	0	2	alt	-41	56	climb	0	04	heading	329	throttle	0		sig	Len	28
2017-08-28T15:17:55.253	FE	1C	0	0	11	1	1	1E	mavlink_attitude_t	time_boot_ms	1652108	roll	0	08952728	pitch	0	1922014	yaw	-0	5303553	rollspeed	-0	006036781	pitchspeed	-0	00250224	yawspeed	0	006672656		sig	Len	36
2017-08-28T15:17:55.268	FE	14	0	0	12	1	1	4A	mavlink_vfr_hud_t	airspeed	0	18	groundspeed	0	18	alt	-41	57	climb	0	04	heading	329	throttle	0		sig	Len	28
2017-08-28T15:17:55.284	FE	9	0	0	13	1	1	0	mavlink_heartbeat_t	custom_mode	0	type	2	autopilot	3	base_mode	81	system_status	3	mavlink_version	3		sig	Len	17
2017-08-28T15:17:55.424	FE	1F	0	0	14	1	1	1	mavlink_sys_status_t	onboard_control_sensors_present	64559	onboard_control_sensors_enabled	39983	onboard_control_sensors_health	64559	load	621	voltage_battery	0	current_battery	-1	drop_rate_comm	0	errors_comm	0	errors_count1	0	errors_count2	0	errors_count3	0	errors_count4	0	battery_remaining	255		sig	Len	39
2017-08-28T15:17:55.424	FE	4	0	0	15	1	1	98	mavlink_meminfo_t	brkval	7206	freemem	906	freemem32	0		sig	Len	12
2017-08-28T15:17:55.424	FE	2	0	0	16	1	1	2A	mavlink_mission_current_t	seq	0		sig	Len	10
2017-08-28T15:17:55.424	FE	1E	0	0	17	1	1	18	mavlink_gps_raw_int_t	time_usec	1652048000	lat	645874162	lon	-502235603	alt	3700	eph	120	epv	65535	vel	18	cog	35854	fix_type	3	satellites_visible	13		sig	Len	38
2017-08-28T15:17:55.456	FE	1A	0	0	18	1	1	3E	mavlink_nav_controller_output_t	nav_roll	0	nav_pitch	0	alt_error	0	aspd_error	0	xtrack_error	0	nav_bearing	0	target_bearing	0	wp_dist	0		sig	Len	34
2017-08-28T15:17:55.456	FE	1C	0	0	19	1	1	21	mavlink_global_position_int_t	time_boot_ms	1652048	lat	645874173	lon	-502235626	alt	3700	relative_alt	-41570	vx	-14	vy	-9	vz	9	hdg	35854		sig	Len	36
2017-08-28T15:17:55.456	FE	1C	0	0	1A	1	1	1E	mavlink_attitude_t	time_boot_ms	1652229	roll	0	08913298	pitch	0	1926363	yaw	-0	5318893	rollspeed	-0	01135788	pitchspeed	0	02995646	yawspeed	-0	0007768802		sig	Len	36
2017-08-28T15:17:55.487	FE	1A	0	0	1B	1	1	1B	mavlink_raw_imu_t	time_usec	1652250195	xacc	205	yacc	-44	zacc	-975	xgyro	-10	ygyro	11	zgyro	2	xmag	286	ymag	-2	zmag	-139		sig	Len	34
2017-08-28T15:17:55.487	FE	E	0	0	1C	1	1	1D	mavlink_scaled_pressure_t	time_boot_ms	1652250	press_abs	507	1024	press_diff	2	454102	temperature	2456		sig	Len	22
2017-08-28T15:17:55.487	FE	2A	0	0	1D	1	1	96	mavlink_sensor_offsets_t	mag_declination	-0	5025426	raw_press	50710	raw_temp	2456	gyro_cal_x	0	02200007	gyro_cal_y	-0	04698397	gyro_cal_z	0	0002447705	accel_cal_x	0	accel_cal_y	0	accel_cal_z	0	mag_ofs_x	0	mag_ofs_y	0	mag_ofs_z	0		sig	Len	50
2017-08-28T15:17:55.502	FE	14	0	0	1E	1	1	4A	mavlink_vfr_hud_t	airspeed	0	09	groundspeed	0	09	alt	-41	56	climb	0	04	heading	329	throttle	0		sig	Len	28
2017-08-28T15:17:55.643	FE	1C	0	0	1F	1	1	A3	mavlink_ahrs_t	omegaIx	0	005620497	omegaIy	-0	02426889	omegaIz	-0	003842385	accel_weight	1	renorm_val	0	error_rp	0	002971182	error_yaw	0	01326115		sig	Len	36
2017-08-28T15:17:55.643	FE	3	0	0	20	1	1	A5	mavlink_hwstatus_t	Vcc	5143	I2Cerr	0		sig	Len	11
2017-08-28T15:17:55.643	FE	C	0	0	21	1	1	2	mavlink_system_time_t	time_unix_usec	1503926226241000	time_boot_ms	1652269		sig	Len	20
2017-08-28T15:17:55.643	FE	15	0	0	22	1	1	24	mavlink_servo_output_raw_t	time_usec	1652270062	servo1_raw	1100	servo2_raw	1100	servo3_raw	1100	servo4_raw	1100	servo5_raw	0	servo6_raw	0	servo7_raw	0	servo8_raw	0	port	0	servo9_raw	17080	servo10_raw	19771	servo11_raw	22853	servo12_raw	828	servo13_raw	65293	servo14_raw	767	servo15_raw	0	servo16_raw	65024		sig	Len	29
2017-08-28T15:17:55.674	FE	16	0	0	23	1	1	23	mavlink_rc_channels_raw_t	time_boot_ms	1652289	chan1_raw	0	chan2_raw	0	chan3_raw	0	chan4_raw	0	chan5_raw	0	chan6_raw	0	chan7_raw	0	chan8_raw	0	port	0	rssi	0		sig	Len	30
2017-08-28T15:17:55.674	FE	1C	0	0	24	1	1	1E	mavlink_attitude_t	time_boot_ms	1652348	roll	0	08823431	pitch	0	192216	yaw	-0	533124	rollspeed	-0	01561476	pitchspeed	-0	004630677	yawspeed	0	002415778		sig	Len	36
2017-08-28T15:17:55.674	FE	14	0	0	25	1	1	4A	mavlink_vfr_hud_t	airspeed	0	09	groundspeed	0	09	alt	-41	56	climb	0	04	heading	329	throttle	0		sig	Len	28
2017-08-28T15:17:55.721	FE	1C	0	0	26	1	1	1E	mavlink_attitude_t	time_boot_ms	1652468	roll	0	08693893	pitch	0	1922477	yaw	-0	5344663	rollspeed	-0	02200007	pitchspeed	0	005479407	yawspeed	0	001351559		sig	Len	36
2017-08-28T15:17:55.721	FE	14	0	0	27	1	1	4A	mavlink_vfr_hud_t	airspeed	0	1	groundspeed	0	1	alt	-41	55	climb	0	05	heading	329	throttle	0		sig	Len	28
2017-08-28T15:17:55.721	FE	1C	0	0	28	1	1	1E	mavlink_attitude_t	time_boot_ms	1652589	roll	0	08544201	pitch	0	1922096	yaw	-0	5352371	rollspeed	-0	01348632	pitchspeed	0	06986469	yawspeed	-0	0007768802		sig	Len	36
2017-08-28T15:17:55.736	FE	14	0	0	29	1	1	4A	mavlink_vfr_hud_t	airspeed	0	1	groundspeed	0	1	alt	-41	54	climb	0	04	heading	329	throttle	0		sig	Len	28
2017-08-28T15:17:55.752	FE	1F	0	0	2A	1	1	1	mavlink_sys_status_t	onboard_control_sensors_present	64559	onboard_control_sensors_enabled	39983	onboard_control_sensors_health	64559	load	626	voltage_battery	0	current_battery	-1	drop_rate_comm	0	errors_comm	0	errors_count1	0	errors_count2	0	errors_count3	0	errors_count4	0	battery_remaining	255		sig	Len	39
2017-08-28T15:17:55.799	FE	4	0	0	2B	1	1	98	mavlink_meminfo_t	brkval	7206	freemem	906	freemem32	0		sig	Len	12
2017-08-28T15:17:55.799	FE	2	0	0	2C	1	1	2A	mavlink_mission_current_t	seq	0		sig	Len	10
2017-08-28T15:17:55.799	FE	1E	0	0	2D	1	1	18	mavlink_gps_raw_int_t	time_usec	1652649000	lat	645874165	lon	-502235617	alt	3750	eph	120	epv	65535	vel	10	cog	35854	fix_type	3	satellites_visible	13		sig	Len	38
2017-08-28T15:17:55.799	FE	1A	0	0	2E	1	1	3E	mavlink_nav_controller_output_t	nav_roll	0	nav_pitch	0	alt_error	0	aspd_error	0	xtrack_error	0	nav_bearing	0	target_bearing	0	wp_dist	0		sig	Len	34
2017-08-28T15:17:55.830	FE	1C	0	0	2F	1	1	1E	mavlink_attitude_t	time_boot_ms	1652728	roll	0	08320775	pitch	0	1921772	yaw	-0	536525	rollspeed	-0	02200007	pitchspeed	0	03634177	yawspeed	-0	002905319		sig	Len	36
2017-08-28T15:17:55.830	FE	1C	0	0	30	1	1	21	mavlink_global_position_int_t	time_boot_ms	1652649	lat	645874169	lon	-502235639	alt	3750	relative_alt	-41540	vx	-4	vy	-9	vz	4	hdg	35854		sig	Len	36
2017-08-28T15:17:55.830	FE	14	0	0	31	1	1	4A	mavlink_vfr_hud_t	airspeed	0	1	groundspeed	0	1	alt	-41	54	climb	0	05	heading	329	throttle	0		sig	Len	28
2017-08-28T15:17:55.861	FE	1A	0	0	32	1	1	1B	mavlink_raw_imu_t	time_usec	1652768970	xacc	169	yacc	-136	zacc	-929	xgyro	-25	ygyro	0	zgyro	0	xmag	286	ymag	-2	zmag	-137		sig	Len	34
2017-08-28T15:17:55.861	FE	E	0	0	33	1	1	1D	mavlink_scaled_pressure_t	time_boot_ms	1652769	press_abs	507	0973	press_diff	2	449023	temperature	2457		sig	Len	22
2017-08-28T15:17:55.970	FE	2A	0	0	34	1	1	96	mavlink_sensor_offsets_t	mag_declination	-0	5025426	raw_press	50709	raw_temp	2457	gyro_cal_x	0	02200007	gyro_cal_y	-0	04698397	gyro_cal_z	0	0002447705	accel_cal_x	0	accel_cal_y	0	accel_cal_z	0	mag_ofs_x	0	mag_ofs_y	0	mag_ofs_z	0		sig	Len	50
2017-08-28T15:17:56.002	FE	9	0	0	75	FF	BE	0	mavlink_heartbeat_t	custom_mode	0	type	6	autopilot	8	base_mode	0	system_status	0	mavlink_version	3		sig	Len	17
2017-08-28T15:17:56.111	FE	1C	0	0	35	1	1	A3	mavlink_ahrs_t	omegaIx	0	005620497	omegaIy	-0	02426889	omegaIz	-0	003842385	accel_weight	1	renorm_val	0	error_rp	0	001609375	error_yaw	0	007715374		sig	Len	36
2017-08-28T15:17:56.111	FE	3	0	0	36	1	1	A5	mavlink_hwstatus_t	Vcc	5120	I2Cerr	0		sig	Len	11
2017-08-28T15:17:56.111	FE	C	0	0	37	1	1	2	mavlink_system_time_t	time_unix_usec	1503926226761000	time_boot_ms	1652789		sig	Len	20
2017-08-28T15:17:56.111	FE	15	0	0	38	1	1	24	mavlink_servo_output_raw_t	time_usec	1652790759	servo1_raw	1100	servo2_raw	1100	servo3_raw	1100	servo4_raw	1100	servo5_raw	0	servo6_raw	0	servo7_raw	0	servo8_raw	0	port	0	servo9_raw	54001	servo10_raw	16442	servo11_raw	64721	servo12_raw	827	servo13_raw	65293	servo14_raw	767	servo15_raw	0	servo16_raw	65024		sig	Len	29
2017-08-28T15:17:56.142	FE	16	0	0	39	1	1	23	mavlink_rc_channels_raw_t	time_boot_ms	1652790	chan1_raw	0	chan2_raw	0	chan3_raw	0	chan4_raw	0	chan5_raw	0	chan6_raw	0	chan7_raw	0	chan8_raw	0	port	0	rssi	0		sig	Len	30
2017-08-28T15:17:56.142	FE	1C	0	0	3A	1	1	1E	mavlink_attitude_t	time_boot_ms	1652829	roll	0	08144458	pitch	0	1922532	yaw	-0	5372035	rollspeed	-0	02466062	pitchspeed	0	03953443	yawspeed	-0	003437429		sig	Len	36
2017-08-28T15:17:56.142	FE	14	0	0	3B	1	1	4A	mavlink_vfr_hud_t	airspeed	0	1	groundspeed	0	1	alt	-41	53	climb	0	04	heading	329	throttle	0		sig	Len	28
2017-08-28T15:17:56.173	FE	1C	0	0	3C	1	1	1E	mavlink_attitude_t	time_boot_ms	1652948	roll	0	07922364	pitch	0	1916977	yaw	-0	5374952	rollspeed	-0	02785328	pitchspeed	0	02037848	yawspeed	-0	0007768802		sig	Len	36
2017-08-28T15:17:56.173	FE	14	0	0	3D	1	1	4A	mavlink_vfr_hud_t	airspeed	0	1	groundspeed	0	1	alt	-41	53	climb	0	04	heading	329	throttle	0		sig	Len	28
2017-08-28T15:17:56.173	FE	1C	0	0	3E	1	1	1E	mavlink_attitude_t	time_boot_ms	1653068	roll	0	07718691	pitch	0	1917026	yaw	-0	5375378	rollspeed	-0	02625695	pitchspeed	0	003350969	yawspeed	0	0002873393		sig	Len	36
2017-08-28T15:17:56.267	FE	9	0	0	40	1	1	0	mavlink_heartbeat_t	custom_mode	0	type	2	autopilot	3	base_mode	81	system_status	3	mavlink_version	3		sig	Len	17
2017-08-28T15:17:56.267	FE	1C	0	0	41	1	1	1E	mavlink_attitude_t	time_boot_ms	1653189	roll	0	0753254	pitch	0	1918721	yaw	-0	5365499	rollspeed	-0	02146797	pitchspeed	0	06560781	yawspeed	-0	00130899		sig	Len	36
2017-08-28T15:17:56.267	FE	14	0	0	42	1	1	4A	mavlink_vfr_hud_t	airspeed	0	1	groundspeed	0	1	alt	-41	52	climb	0	03	heading	329	throttle	0		sig	Len	28
2017-08-28T15:17:56.298	FE	1F	0	0	43	1	1	1	mavlink_sys_status_t	onboard_control_sensors_present	64559	onboard_control_sensors_enabled	39983	onboard_control_sensors_health	64559	load	616	voltage_battery	0	current_battery	-1	drop_rate_comm	0	errors_comm	0	errors_count1	0	errors_count2	0	errors_count3	0	errors_count4	0	battery_remaining	255		sig	Len	39
2017-08-28T15:17:56.298	FE	4	0	0	44	1	1	98	mavlink_meminfo_t	brkval	7206	freemem	906	freemem32	0		sig	Len	12
2017-08-28T15:17:56.298	FE	2	0	0	45	1	1	2A	mavlink_mission_current_t	seq	0		sig	Len	10
2017-08-28T15:17:56.298	FE	1E	0	0	46	1	1	18	mavlink_gps_raw_int_t	time_usec	1653049000	lat	645874170	lon	-502235629	alt	3780	eph	120	epv	65535	vel	10	cog	35854	fix_type	3	satellites_visible	13		sig	Len	38
2017-08-28T15:17:56.329	FE	1A	0	0	47	1	1	3E	mavlink_nav_controller_output_t	nav_roll	0	nav_pitch	0	alt_error	0	aspd_error	0	xtrack_error	0	nav_bearing	0	target_bearing	0	wp_dist	0		sig	Len	34
2017-08-28T15:17:56.329	FE	1C	0	0	48	1	1	21	mavlink_global_position_int_t	time_boot_ms	1653249	lat	645874169	lon	-502235653	alt	3780	relative_alt	-41520	vx	0	vy	-11	vz	3	hdg	35854		sig	Len	36
2017-08-28T15:17:56.438	FE	1A	0	0	49	1	1	1B	mavlink_raw_imu_t	time_usec	1653289710	xacc	194	yacc	-22	zacc	-1002	xgyro	-20	ygyro	78	zgyro	-3	xmag	278	ymag	-9	zmag	-134		sig	Len	34
2017-08-28T15:17:56.438	FE	E	0	0	4A	1	1	1D	mavlink_scaled_pressure_t	time_boot_ms	1653289	press_abs	507	0955	press_diff	2	447148	temperature	2457		sig	Len	22
2017-08-28T15:17:56.563	FE	2A	0	0	4B	1	1	96	mavlink_sensor_offsets_t	mag_declination	-0	5025426	raw_press	50709	raw_temp	2457	gyro_cal_x	0	02200007	gyro_cal_y	-0	04698397	gyro_cal_z	0	0002447705	accel_cal_x	0	accel_cal_y	0	accel_cal_z	0	mag_ofs_x	0	mag_ofs_y	0	mag_ofs_z	0		sig	Len	50
2017-08-28T15:17:56.563	FE	1C	0	0	4C	1	1	A3	mavlink_ahrs_t	omegaIx	0	005620497	omegaIy	-0	02426889	omegaIz	-0	003842385	accel_weight	1	renorm_val	0	error_rp	0	003397946	error_yaw	0	01233244		sig	Len	36
2017-08-28T15:17:56.563	FE	3	0	0	4D	1	1	A5	mavlink_hwstatus_t	Vcc	5096	I2Cerr	0		sig	Len	11
2017-08-28T15:17:56.626	FE	C	0	0	4E	1	1	2	mavlink_system_time_t	time_unix_usec	1503926227280000	time_boot_ms	1653309		sig	Len	20
2017-08-28T15:17:56.626	FE	15	0	0	4F	1	1	24	mavlink_servo_output_raw_t	time_usec	1653310419	servo1_raw	1100	servo2_raw	1100	servo3_raw	1100	servo4_raw	1100	servo5_raw	0	servo6_raw	0	servo7_raw	0	servo8_raw	0	port	0	servo9_raw	24240	servo10_raw	59	servo11_raw	18958	servo12_raw	828	servo13_raw	65293	servo14_raw	767	servo15_raw	0	servo16_raw	65024		sig	Len	29
2017-08-28T15:17:56.626	FE	16	0	0	50	1	1	23	mavlink_rc_channels_raw_t	time_boot_ms	1653310	chan1_raw	0	chan2_raw	0	chan3_raw	0	chan4_raw	0	chan5_raw	0	chan6_raw	0	chan7_raw	0	chan8_raw	0	port	0	rssi	0		sig	Len	30
2017-08-28T15:17:56.626	FE	1C	0	0	51	1	1	1E	mavlink_attitude_t	time_boot_ms	1653328	roll	0	07312666	pitch	0	1922394	yaw	-0	5355983	rollspeed	-0	02785328	pitchspeed	0	03474544	yawspeed	-0	00130899		sig	Len	36
2017-08-28T15:17:56.626	FE	14	0	0	52	1	1	4A	mavlink_vfr_hud_t	airspeed	0	11	groundspeed	0	11	alt	-41	52	climb	0	03	heading	329	throttle	0		sig	Len	28
2017-08-28T15:17:56.626	FE	1C	0	0	53	1	1	1E	mavlink_attitude_t	time_boot_ms	1653429	roll	0	07199724	pitch	0	1925112	yaw	-0	533602	rollspeed	-0	02466062	pitchspeed	0	03900232	yawspeed	-0	0002447705		sig	Len	36
2017-08-28T15:17:56.626	FE	14	0	0	54	1	1	4A	mavlink_vfr_hud_t	airspeed	0	1	groundspeed	0	1	alt	-41	5	climb	0	03	heading	329	throttle	0		sig	Len	28
2017-08-28T15:17:56.672	FE	1C	0	0	55	1	1	1E	mavlink_attitude_t	time_boot_ms	1653548	roll	0	0709484	pitch	0	1924799	yaw	-0	5315493	rollspeed	-0	01295421	pitchspeed	0	03421333	yawspeed	0	001883669		sig	Len	36
2017-08-28T15:17:56.797	FE	14	0	0	56	1	1	4A	mavlink_vfr_hud_t	airspeed	0	1	groundspeed	0	1	alt	-41	49	climb	0	03	heading	329	throttle	0		sig	Len	28
2017-08-28T15:17:56.797	FE	1C	0	0	57	1	1	1E	mavlink_attitude_t	time_boot_ms	1653669	roll	0	07061806	pitch	0	1923057	yaw	-0	5291954	rollspeed	-0	008165221	pitchspeed	0	01718582	yawspeed	0	001883669		sig	Len	36
2017-08-28T15:17:56.797	FE	14	0	0	58	1	1	4A	mavlink_vfr_hud_t	airspeed	0	1	groundspeed	0	1	alt	-41	48	climb	0	04	heading	329	throttle	0		sig	Len	28
2017-08-28T15:17:56.860	FE	1F	0	0	59	1	1	1	mavlink_sys_status_t	onboard_control_sensors_present	64559	onboard_control_sensors_enabled	39983	onboard_control_sensors_health	64559	load	622	voltage_battery	0	current_battery	-1	drop_rate_comm	0	errors_comm	0	errors_count1	0	errors_count2	0	errors_count3	0	errors_count4	0	battery_remaining	255		sig	Len	39
2017-08-28T15:17:56.860	FE	4	0	0	5A	1	1	98	mavlink_meminfo_t	brkval	7206	freemem	906	freemem32	0		sig	Len	12
2017-08-28T15:17:56.860	FE	2	0	0	5B	1	1	2A	mavlink_mission_current_t	seq	0		sig	Len	10
2017-08-28T15:17:56.860	FE	1E	0	0	5C	1	1	18	mavlink_gps_raw_int_t	time_usec	1653649000	lat	645874175	lon	-502235644	alt	3800	eph	123	epv	65535	vel	10	cog	35854	fix_type	3	satellites_visible	12		sig	Len	38
2017-08-28T15:17:56.860	FE	1A	0	0	5D	1	1	3E	mavlink_nav_controller_output_t	nav_roll	0	nav_pitch	0	alt_error	0	aspd_error	0	xtrack_error	0	nav_bearing	0	target_bearing	0	wp_dist	0		sig	Len	34
2017-08-28T15:17:56.860	FE	1C	0	0	5E	1	1	21	mavlink_global_position_int_t	time_boot_ms	1653649	lat	645874171	lon	-502235667	alt	3800	relative_alt	-41470	vx	-6	vy	-8	vz	1	hdg	35854		sig	Len	36
2017-08-28T15:17:56.860	FE	1C	0	0	5F	1	1	1E	mavlink_attitude_t	time_boot_ms	1653789	roll	0	07080664	pitch	0	1926697	yaw	-0	5268629	rollspeed	0	001412755	pitchspeed	0	06454359	yawspeed	0	002947888		sig	Len	36
2017-08-28T15:17:56.906	FE	1A	0	0	60	1	1	1B	mavlink_raw_imu_t	time_usec	1653809381	xacc	181	yacc	-104	zacc	-926	xgyro	-1	ygyro	13	zgyro	8	xmag	255	ymag	-8	zmag	-135		sig	Len	34
2017-08-28T15:17:56.906	FE	E	0	0	61	1	1	1D	mavlink_scaled_pressure_t	time_boot_ms	1653809	press_abs	507	0988	press_diff	2	450508	temperature	2456		sig	Len	22
2017-08-28T15:17:57.000	FE	9	0	0	76	FF	BE	0	mavlink_heartbeat_t	custom_mode	0	type	6	autopilot	8	base_mode	0	system_status	0	mavlink_version	3		sig	Len	17
2017-08-28T15:17:57.031	FE	2A	0	0	62	1	1	96	mavlink_sensor_offsets_t	mag_declination	-0	5025426	raw_press	50709	raw_temp	2456	gyro_cal_x	0	02200007	gyro_cal_y	-0	04698397	gyro_cal_z	0	0002447705	accel_cal_x	0	accel_cal_y	0	accel_cal_z	0	mag_ofs_x	0	mag_ofs_y	0	mag_ofs_z	0		sig	Len	50
2017-08-28T15:17:57.031	FE	14	0	0	63	1	1	4A	mavlink_vfr_hud_t	airspeed	0	1	groundspeed	0	1	alt	-41	47	climb	0	03	heading	329	throttle	0		sig	Len	28
2017-08-28T15:17:57.031	FE	9	0	0	2C	33	44	A6	mavlink_radio_t	rxerrors	0	fixed	0	rssi	173	remrssi	169	txbuf	100	noise	55	remnoise	26		sig	Len	17
2017-08-28T15:17:57.031	FE	9	0	0	2C	33	44	6D	mavlink_radio_status_t	rxerrors	0	fixed	0	rssi	173	remrssi	169	txbuf	100	noise	55	remnoise	26		sig	Len	17
2017-08-28T15:17:57.140	FE	1C	0	0	64	1	1	A3	mavlink_ahrs_t	omegaIx	0	005620497	omegaIy	-0	02426889	omegaIz	-0	003842385	accel_weight	1	renorm_val	0	error_rp	0	004518377	error_yaw	0	02715689		sig	Len	36
2017-08-28T15:17:57.140	FE	3	0	0	65	1	1	A5	mavlink_hwstatus_t	Vcc	5143	I2Cerr	0		sig	Len	11
2017-08-28T15:17:57.250	FE	C	0	0	66	1	1	2	mavlink_system_time_t	time_unix_usec	1503926227801000	time_boot_ms	1653830		sig	Len	20
2017-08-28T15:17:57.250	FE	15	0	0	67	1	1	24	mavlink_servo_output_raw_t	time_usec	1653831573	servo1_raw	1100	servo2_raw	1100	servo3_raw	1100	servo4_raw	1100	servo5_raw	0	servo6_raw	0	servo7_raw	0	servo8_raw	0	port	0	servo9_raw	37902	servo10_raw	8251	servo11_raw	56952	servo12_raw	828	servo13_raw	65292	servo14_raw	767	servo15_raw	0	servo16_raw	65024		sig	Len	29
2017-08-28T15:17:57.250	FE	16	0	0	68	1	1	23	mavlink_rc_channels_raw_t	time_boot_ms	1653831	chan1_raw	0	chan2_raw	0	chan3_raw	0	chan4_raw	0	chan5_raw	0	chan6_raw	0	chan7_raw	0	chan8_raw	0	port	0	rssi	0		sig	Len	30
2017-08-28T15:17:57.296	FE	1C	0	0	69	1	1	1E	mavlink_attitude_t	time_boot_ms	1653909	roll	0	07130107	pitch	0	1926772	yaw	-0	5254719	rollspeed	0	001944864	pitchspeed	-0	0003737994	yawspeed	0	007204766		sig	Len	36
2017-08-28T15:17:57.296	FE	14	0	0	6A	1	1	4A	mavlink_vfr_hud_t	airspeed	0	08	groundspeed	0	08	alt	-41	47	climb	0	03	heading	329	throttle	0		sig	Len	28
2017-08-28T15:17:57.296	FE	1C	0	0	6B	1	1	1E	mavlink_attitude_t	time_boot_ms	1654030	roll	0	07257923	pitch	0	1933106	yaw	-0	5240574	rollspeed	0	002476975	pitchspeed	0	03102067	yawspeed	0	001883669		sig	Len	36
2017-08-28T15:17:57.328	FE	14	0	0	6C	1	1	4A	mavlink_vfr_hud_t	airspeed	0	14	groundspeed	0	14	alt	-41	47	climb	0	03	heading	330	throttle	0		sig	Len	28
2017-08-28T15:17:57.328	FE	1C	0	0	6D	1	1	1E	mavlink_attitude_t	time_boot_ms	1654149	roll	0	07420851	pitch	0	1931081	yaw	-0	5220573	rollspeed	0	008862291	pitchspeed	0	02091059	yawspeed	0	005608437		sig	Len	36
[truncated: 244,831 more rows]
