# Supplementary material for: Adapting open-source drone autopilots for real-time iceberg observations
Source: MethodsX. 2018 Sep 6;5:1059–72. doi: 10.1016/j.mex.2018.09.003 (PMC6139390; doi:10.1016/j.mex.2018.09.003)
Supplement: Supplementary file 3 [file mmc3.zip]

Archive with 1 entries (1 files):
- 2017-08-28 15-16-58.tlog
