# Supplementary material for: Adapting open-source drone autopilots for real-time iceberg observations
Source: MethodsX. 2018 Sep 6;5:1059–72. doi: 10.1016/j.mex.2018.09.003 (PMC6139390; doi:10.1016/j.mex.2018.09.003)
Supplement: Supplementary file 4 [file mmc4.m]

dan_begin; fclose all;
datadir = '~/Documents/ARC/ICEBERG2017/apm_logs/';
sys_time_fmt = 'yyyy-mm-dd HH:MM:SS'; %'2017-08-28 17:19:47.703'
d = dir(strcat(datadir,'*.csv'));
fname = d(1).name;
fid = fopen(fname);
s = fgetl(fid);
mavmsg(1).srchstr = 'mavlink_global_position_int_t';
mavmsg(1).fields = {'time_boot_ms','lat','lon','alt','relative_alt','hdg'};
mavmsg(1).ndata = [1 1 1 1 1 1];
mavmsg(1).inds = [12 14 16 18 20 28];
mavmsg(1).data = [];
mavmsg(2).srchstr = 'mavlink_gps_raw_int_t';
mavmsg(2).fields = {'time_usec','lat','lon','cog','fix_type','satellites_visible'};
mavmsg(2).ndata = [1 1 1 1 1 1];
mavmsg(2).inds = [12 14 16 18 26 28 30];
mavmsg(2).data = [];
mavmsg(3).srchstr = 'mavlink_scaled_pressure_t';
mavmsg(3).fields = {'time_boot_ms','press_abs','press_diff','temperature'};
mavmsg(3).ndata = [1 2 2 1];
mavmsg(3).inds = [12 14 15 17 18 20];
mavmsg(3).data = [];
mavmsg(4).srchstr = 'mavlink_raw_imu_t';
mavmsg(4).fields = {'time_usec','xacc','yacc','zacc','xgyro','ygyro','zgyro','xmag','ymag','zmag'};
mavmsg(4).ndata = [1 1 1 1 1 1 1 1 1 1];
mavmsg(4).inds = [12 14 16 18 20 22 24 26 28 30];
mavmsg(4).data = [];
mavmsg(5).srchstr = 'mavlink_attitude_t';
mavmsg(5).fields = {'time_boot_ms','roll','pitch','yaw','rollspeed','pitchspeed','yawspeed'};
mavmsg(5).ndata = [1 2 2 2 2 2 2];
mavmsg(5).inds = [12 14 15 17 18 20 21 23 24 26 27 29 30];
mavmsg(5).data = [];
mavmsg(6).srchstr = 'mavlink_sensor_offsets_t';
mavmsg(6).fields = {'mag_declination','raw_press','raw_temp','gyro_cal_x','gyro_cal_y','gyro_cal_z','accel_cal_x','accel_cal_y','accel_cal_z','mag_ofs_x','mag_ofs_y','mag_ofs_z'};
mavmsg(6).ndata = [2 1 1 2 2 2 1 1 1 1 1 1];
mavmsg(6).inds = [12 13 15 17 19 20 22 23 25 26 28 30 32 34 36 38]; 
mavmsg(6).data = [];
cnt = zeros(1,length(mavmsg));
while ~isequal(s,-1)
    for i = 1:length(mavmsg)
        if ~isempty(strfind(s,mavmsg(i).srchstr))
            cnt(i) = cnt(i)+1;
            sparse = regexp(s,',','split');
            sys_time = cell2mat(sparse(1));
            ti = strfind(sys_time,'T');
            sys_time(ti) = ' ';
            sys_time = datenum(sys_time,sys_time_fmt);
            temp = [];% NaN * ones(1,sum(mavmsg(i).ndata));
            temp(1) = sys_time;
            for j = 1:length(mavmsg(i).inds)
                temp(j+1) = str2double(cell2mat(sparse(mavmsg(i).inds(j))));
            end
            mavmsg(i).data(cnt(i),:) = temp;
            clear sparse sys_time
        end
    end
    s = fgetl(fid);
end

fclose(fid);

sys_time = mavmsg(1).data(:,1) - 1/6;
datestr([sys_time(1) sys_time(end)])
